# Supplementary material for: NF-κB-dependent GR cistrome redistribution recruits GR to inflammatory genes but correlates with lesser glucocorticoid-mediated repression
Source: iScience. 2025 Nov 25;28(12):114206. doi: 10.1016/j.isci.2025.114206 (PMC12756578; doi:10.1016/j.isci.2025.114206)
Supplement: Table S1A. Functional annotation analysis for GBRs and RBRs within 30 kb of all human genes: Functional annotation chart [file mmc2.xlsx]

## Sheet: GR decreasing
ChIP group	Term id	Term description	Count	Fold enrichment	Benjamini	Genes
GR decreasing	GO:0007596	blood coagulation	17	4.10558	0.0129919	ANGPT1, ANXA8, ANXA8L1, CD36, CD59, CPB2, F2, F2RL1, F3, F5, HNF4A, PAPSS2, PROC, PTPRJ, SERPINA1, SHH, TFPI
GR decreasing	GO:0046323	D-glucose import	8	9.29218	0.025899	ACACB, CD2AP, SLC2A1, SLC2A11, SLC2A14, SLC2A2, SLC2A7, SLC2A9
GR decreasing	GO:0006805	xenobiotic metabolic process	17	3.48457	0.0367048	ABCB11, ABCC2, ABCC3, ABCC4, ALDH3A1, AOX1, CMBL, CYB5B, CYP2C9, FMO5, GSTA3, HNF4A, SLC22A1, SULT1C3, UGT2B11, UGT2B7, VDAC2
GR decreasing	GO:0045944	positive regulation of transcription by RNA polymerase II	81	1.58567	0.0391094	ACVR1, AKIRIN2, ANXA2, ARRB1, ATAD2B, ATOH7, ATOH8, BCL9L, BRCA1, BRD4, CHD8, CRTC1, DUX4, EDN1, EGLN1, EHF, ELK4, EPAS1, F2RL1, FGF2, FOXA1, FOXJ3, FOXK2, FOXO3, GLIS3, GRHL2, HGF, HLF, HNF1B, HNF4A, ID4, IL1A, KLF13, KLF4, KLF5, LMO7, MEF2D, MET, MITF, MLXIP, MYC, NANOG, NEDD4L, NFE2L1, NFIB, NFIC, NFKBIA, NR1D2, NR2E3, OGT, PCK1, PIK3R1, PPARGC1A, PRDM5, PURB, RARA, RIPK1, RREB1, S100A10, SETD…
GR decreasing	GO:0005515	protein binding	638	1.08531	0.0479764	AACS, ABCB11, ABCC2, ABCC4, ABCG1, ACACB, ACLY, ACMSD, ACTN1, ACVR1, ADAM17, ADAMTS10, ADH4, ADRA1B, AFTPH, AGBL2, AGFG1, AGR3, AK4, AKAP12, AKAP6, AKIRIN2, AKR1B10, ALCAM, ALDH1A1, ALDH3A1, ALDH3A2, ALDH3B1, ALG10B, ALOX15B, ALOX5AP, AMPD3, ANGPT1, ANKRA2, ANKRD1, ANXA1, ANXA2, ANXA8, AP1S3, AP2A2, APOA4, APOO, AQP3, ARF6, ARHGAP17, ARHGAP19, ARHGAP26, ARHGAP5, ARHGEF28, ARHGEF5, ARID2, ARL14, A…

## Sheet: GR unchanged
ChIP group	Term id	Term description	Count	Fold enrichment	Benjamini	Genes
GR unchanged	GO:0005515	protein binding	837	1.12222	4.23127e-08	AADAC, ABCB9, ABCC2, ABCC4, ABCC8, ABI1, ABLIM3, ACACB, ACBD6, ACE, ACMSD, ACOT7, ACSL5, ACSM2B, ACTB, ACTBL2, ACTN2, ADAM9, ADAMTS10, ADAMTSL4, ADGRF4, ADGRF5, ADGRL1, ADI1, ADNP, ADO, ADORA2B, ADRA2B, AGFG1, AGR2, AHNAK, AICDA, AIRE, AK3, AKR1B15, ALDH1A1, ALDH3A1, ALDH3B1, AMBP, ANAPC16, ANGPTL4, ANKRA2, ANKRD29, ANKRD55, ANXA1, ANXA2, AP2A1, AP2S1, AP5B1, APOA4, APOB, APOD, APOH, APOL1, APOO,…
GR unchanged	GO:0001525	angiogenesis	35	2.55113	0.00343486	ADRA2B, ANGPTL4, ANPEP, ANXA2, APOD, APOLD1, BSG, CLIC4, COL8A1, EDN2, EIF2AK3, EPAS1, EREG, FGF18, ID1, IGFBP7, ITGB1, KLF5, MFGE8, NOX1, NRP1, PRKX, PTK2, PTPRJ, RBPJ, RHOB, SAT1, SERPINE1, SHC1, SRPK2, TGFBI, TNFAIP2, VEGFA, VEZF1, ZC3H12A
GR unchanged	GO:0045944	positive regulation of transcription by RNA polymerase II	104	1.60614	0.00343486	ABLIM3, AIRE, ANXA2, ARRB1, ATOH8, BACH1, BATF, BCL3, BCL9L, CREB3L2, CSF3, EDN1, EGFR, EGLN1, EHF, ELF1, ELF3, ELK4, EPAS1, ERCC6, ETS2, F2RL1, FOS, FOSL2, FOXO3, GLI2, GLIS3, GRHL3, HELZ2, HHEX, HNRNPU, IER5, IFNB1, IKZF3, IL1B, IRF2BPL, IRF4, IRF8, ITGA8, JUP, KLF15, KLF5, KLF6, LITAF, LPIN2, MAML3, MED9, MICAL2, MMP12, MYBL2, MYO1C, NCOA7, NEDD4L, NFIA, NFIC, NFKBIA, NOTCH3, NOTCH4, NR2E3, NR…
GR unchanged	GO:0003779	actin binding	40	2.18845	0.00491564	ABLIM3, ACE, ACTN2, CAPZA2, CDK5R2, CLMN, CROCC, DIXDC1, EPS8, FGD4, HNRNPU, ITGB1, LIMCH1, MICAL2, MICAL3, MLPH, MSRB1, MYO1C, MYO1G, MYPN, PACRG, PDLIM1, PFN1, PHACTR4, PICK1, PIP, PLEC, PLEKHG3, PPP1R18, PTK2, SPTBN1, TLN2, TMOD3, TNNT2, TNS4, TPM4, UACA, VASH2, VASP, WIPF1
GR unchanged	GO:0007179	transforming growth factor beta receptor signaling pathway	19	3.54965	0.00801838	ADAM9, CAV2, FOS, FURIN, GDF15, HPGD, ID1, ITGA8, ITGB5, ONECUT1, PTK2, PTPRK, SMAD3, SMAD4, SMAD6, SRC, STAT3, TSKU, ZMIZ1
GR unchanged	GO:0007165	signal transduction	103	1.49473	0.0360636	ANXA1, APOB, ARHGAP12, ARHGAP26, ARHGAP40, ARRB1, BCAR3, BMP1, CALML5, CAMK1D, CCL20, CCL28, CCND3, CD38, CEACAM4, CHN1, CNIH1, CSF3R, CSNK1D, DLG5, DUSP1, DUSP16, DUSP4, DUSP5, EDN3, EGFR, EPAS1, FAM13A, FGF18, GDF15, GJA1, GNA12, GNA13, GPI, GPNMB, GPR173, GPRC5A, GRAP, GRB10, GUCA2A, IFNGR1, IGFBP1, IGFBP4, IGFBP7, IL1B, IL7R, KLRC2, KLRK1, KNG1, MAPK10, MKLN1, NEDD9, NOX1, NR2E3, NRP1, OPTN, …
GR unchanged	GO:0070102	interleukin-6-mediated signaling pathway	7	9.62141	0.0360636	IL6R, JAK1, SMAD4, SRC, ST18, STAT3, YAP1
GR unchanged	hsa05418	Fluid shear stress and atherosclerosis	22	2.51033	0.0438923	ACTB, ASS1, CALML3, CALML5, CAV2, CTSL, DUSP1, EDN1, FOS, GSTA2, IL1B, IL1R1, MAPK10, MGST2, NOX1, PECAM1, PTK2, RAC1, RAC2, SDC1, SRC, VEGFA
GR unchanged	hsa04390	Hippo signaling pathway	23	2.35698	0.0438923	ACTB, BBC3, BIRC3, CCND3, CSNK1D, CTNNA1, DLG5, FZD2, GLI2, ID1, LIMD1, PARD6B, PARD6G, SAV1, SERPINE1, SMAD3, SMAD4, TEAD1, WNT10B, WNT3, WWC1, YAP1, YWHAQ

## Sheet: GR increasing
ChIP group	Term id	Term description	Count	Fold enrichment	Benjamini	Genes
GR increasing	hsa04668	TNF signaling pathway	46	4.77937	2.44582e-17	ADAM17, AKT3, BCL3, BIRC2, BIRC3, CCL2, CCL20, CCL5, CEBPB, CFLAR, CREB1, CREB3L3, CSF1, CSF2, CX3CL1, CXCL1, CXCL10, CXCL2, CXCL3, CXCL5, CYLD, FOS, ICAM1, IKBKB, IL18R1, IL1B, IL6, IRF1, LIF, MAP2K3, MAP3K5, MAP3K8, NFKB1, NFKBIA, NOD2, PIK3R1, PTGS2, RHBDF2, SOCS3, TAB2, TNF, TNFAIP3, TRAF1, TRAF2, TRAF3, VEGFD
GR increasing	hsa05200	Pathways in cancer	101	2.3429	3.54729e-14	AKT3, AR, ARNT2, AXIN2, BBC3, BDKRB1, BDKRB2, BID, BIRC2, BIRC3, BIRC7, CALML3, CAMK2G, CDK6, COL4A2, CTBP1, CXCL8, DAPK2, E2F2, EGFR, EGLN1, EML4, ETS1, F2RL3, FGF18, FN1, FOS, FOXO1, FZD9, GADD45A, GADD45B, GADD45G, GLI1, GNA12, GNAI1, GSTP1, IFNA5, IFNAR2, IFNGR1, IFNGR2, IKBKB, IL13, IL23A, IL2RA, IL2RB, IL3RA, IL6, IL6ST, IL7, IL7R, ITGA6, ITGAV, ITGB1, JAK1, JUP, KITLG, LAMA5, LAMB3, LAMC2,…
GR increasing	hsa04064	NF-kappa B signaling pathway	39	4.59235	3.54729e-14	BCL2A1, BIRC2, BIRC3, CARD11, CARD14, CCL21, CCL4, CCL4L2, CFLAR, CXCL1, CXCL2, CXCL3, CXCL8, CYLD, EDAR, GADD45A, GADD45B, GADD45G, ICAM1, IKBKB, IL1B, LBP, LTBR, NFKB1, NFKB2, NFKBIA, PLAU, PLCG2, PTGS2, RELB, TAB2, TICAM1, TNF, TNFAIP3, TNFSF14, TRAF1, TRAF2, TRAF3, TRIM25
GR increasing	GO:0005515	protein binding	1085	1.1293	1.24153e-12	ABCG5, ABLIM1, ABR, ACAP1, ACBD6, ACO1, ACP2, ACSL5, ACTN4, ACTRT3, ADA, ADAM17, ADAM23, ADAMTS10, ADAMTS7, ADAP1, ADRA1B, ADRB1, ADTRP, AEBP2, AGAP1, AGFG1, AGMO, AGR2, AGTRAP, AHR, AICDA, AK3, AKR1B1, AKR1B15, AKR1C1, AKT3, ALCAM, ALDH1A1, ALDH3A1, ALDH3B2, ALKBH3, ALX4, AMBRA1, AMOTL1, ANAPC16, ANKRD10, ANKRD44, ANKRD55, ANKS1B, ANLN, ANXA2, ANXA5, ANXA6, ANXA7, AP1S3, AP5S1, APLF, APOBEC3A, A…
GR increasing	GO:0006954	inflammatory response	79	2.77637	1.31542e-12	AGR2, BDKRB1, BDKRB2, BMP6, BMPR1B, C3, C5AR1, CCL1, CCL2, CCL20, CCL21, CCL28, CCL4, CCL5, CD44, CD96, CEBPB, CSF1, CUL3, CX3CL1, CXCL1, CXCL10, CXCL2, CXCL3, CXCL5, CXCL8, CYBA, CYP26B1, ELF3, EPHA2, F11R, F2RL1, FOS, HCK, HDAC9, IKBKB, IL13, IL18R1, IL18RAP, IL1A, IL1B, IL23A, IL27, IL2RA, IL6, IRAK2, ITGB2, MAP2K3, MFHAS1, MMP25, NDST1, NFATC4, NFE2L2, NFKB1, NFKB2, NFKBID, NINJ1, NR4A1, OLR1…
GR increasing	GO:0045944	positive regulation of transcription by RNA polymerase II	151	1.80582	1.92466e-09	ACTN4, AHR, ALX4, ANXA2, AR, ARNT2, ATF6, ATOH7, BACH1, BATF, BCL3, BCL9L, BMP5, BMP6, BMPR1B, BPTF, CASZ1, CCNT2, CEBPB, CEBPD, CIITA, CREB1, CREB3L3, CREBRF, CSRNP1, CX3CL1, CXCL10, DHX9, DOT1L, DUX4, E2F2, EGFR, EGLN1, EHF, EIF5AL1, ELF3, ELK3, ETS1, ETS2, ETV4, ETV6, F2RL1, FOS, FOSL2, FOXF1, FOXJ2, FOXN4, FOXO1, FSTL3, GATA5, GATA6, GLI1, GLIS2, GLIS3, GPBP1, HDGF, HIPK2, HIVEP1, HNF1A, IER5…
GR increasing	hsa04060	Cytokine-cytokine receptor interaction	60	2.4894	4.42202e-09	BMP5, BMP6, BMP8A, BMPR1B, CCL1, CCL2, CCL20, CCL21, CCL28, CCL4, CCL4L2, CCL5, CSF1, CSF2, CX3CL1, CXCL1, CXCL10, CXCL2, CXCL3, CXCL5, CXCL8, EBI3, EDAR, GDF15, IFNA5, IFNAR2, IFNE, IFNGR1, IFNGR2, IL13, IL18R1, IL18RAP, IL1A, IL1B, IL1R2, IL23A, IL27, IL2RA, IL2RB, IL32, IL3RA, IL6, IL6ST, IL7, IL7R, LIF, LTBR, OSMR, RELL1, TGFB2, TNF, TNFRSF10A, TNFRSF10B, TNFRSF10C, TNFRSF18, TNFRSF9, TNFSF14…
GR increasing	GO:0007165	signal transduction	155	1.74182	1.08053e-08	ABR, ADGRA1, AKT3, ALCAM, ANXA5, AR, ARFRP1, ARHGAP25, ARHGAP27, ARHGAP31, ASB2, ATF6, BMP1, BMP8A, C3, C5AR1, CAB39, CAMK1G, CCL1, CCL2, CCL20, CCL28, CCL4, CD34, CD38, CDK6, CEACAM7, CREB1, CSNK1D, CXCL1, CXCL10, CXCL5, CXCL8, DLG4, DUSP1, DUSP10, DUSP16, EGFR, ELK3, ENHO, F2RL3, FAM83F, FEZ2, FGF18, FLNB, GDF15, GEM, GNA12, GNAL, GNL1, GPRC5A, GRB10, GUCY1A2, HDGF, IFNGR1, IL18R1, IL1B, IL27, …
GR increasing	hsa05417	Lipid and atherosclerosis	48	2.74756	1.30365e-08	AKT3, ATF6, BID, CALML3, CAMK2G, CCL2, CCL5, CXCL1, CXCL2, CXCL3, CXCL8, CYBA, CYP2A7, CYP2B6, EIF2AK3, EIF2S1, ERO1A, FOS, ICAM1, IFNA5, IKBKB, IKBKE, IL1B, IL6, LBP, MAP2K3, MAP3K5, MMP1, NCF1, NCF4, NFE2L2, NFKB1, NFKBIA, OLR1, PIK3R1, PLCB4, RAC1, SOD2, TAB2, TANK, TICAM1, TNF, TNFRSF10A, TNFRSF10B, TP53, TRAF2, TRAF3, XBP1
GR increasing	hsa05222	Small cell lung cancer	29	3.85545	2.51336e-08	AKT3, BIRC2, BIRC3, BIRC7, CDK6, COL4A2, E2F2, FN1, GADD45A, GADD45B, GADD45G, IKBKB, ITGA6, ITGAV, ITGB1, LAMA5, LAMB3, LAMC2, NFKB1, NFKBIA, PIK3R1, PTEN, PTGS2, RARB, TP53, TRAF1, TRAF2, TRAF3, ZBTB17
GR increasing	GO:0098609	cell-cell adhesion	42	3.09823	1.69315e-07	ANXA2, BAIAP2L1, CD34, CD44, CDH2, CDH5, CDHR2, CSTA, CX3CL1, DLG4, EGFR, F11R, FAT1, FOXF1, ICAM1, ITGA5, ITGA6, ITGA9, ITGAM, ITGAV, ITGB1, ITGB2, ITGB8, ITGBL1, JUP, LAMC2, LIMS1, LPP, LRP6, NEO1, NPHS1, PKP1, PKP2, RAB10, RAPGEF1, S100A11, TJP2, TJP3, TLN2, TMOD3, TRIM29, VMP1
GR increasing	hsa04657	IL-17 signaling pathway	28	3.64413	1.82018e-07	CCL2, CCL20, CEBPB, CSF2, CXCL1, CXCL10, CXCL2, CXCL3, CXCL5, CXCL8, ELAVL1, FOS, IKBKB, IKBKE, IL13, IL1B, IL6, MAPK6, MMP1, MMP13, NFKB1, NFKBIA, PTGS2, TAB2, TNF, TNFAIP3, TRAF2, TRAF3
GR increasing	hsa05167	Kaposi sarcoma-associated herpesvirus infection	42	2.64943	4.11112e-07	AKT3, BID, C3, CALML3, CDK6, CREB1, CSF2, CXCL1, CXCL2, CXCL3, CXCL8, E2F2, FOS, HCK, ICAM1, IFNA5, IFNAR2, IFNGR1, IKBKB, IKBKE, IL6, IL6ST, ITPR3, JAK1, MAP2K2, NFATC4, NFKB1, NFKBIA, PIK3R1, PIK3R5, PLCG2, PTGS2, RAC1, RAF1, RCAN1, STAT1, TCF7, TICAM1, TP53, TRAF2, TRAF3, TYK2
GR increasing	hsa04061	Viral protein interaction with cytokine and cytokine receptor	28	3.46192	4.80344e-07	CCL1, CCL2, CCL20, CCL21, CCL28, CCL4, CCL4L2, CCL5, CSF1, CX3CL1, CXCL1, CXCL10, CXCL2, CXCL3, CXCL5, CXCL8, IL18R1, IL18RAP, IL2RA, IL2RB, IL6, IL6ST, LTBR, TNF, TNFRSF10A, TNFRSF10B, TNFRSF10C, TNFSF14
GR increasing	GO:0019221	cytokine-mediated signaling pathway	35	3.38659	4.95004e-07	CAV1, CCL2, CD44, CX3CL1, EBI3, EDAR, EDN2, HCK, IFNA5, IFNE, IFNGR1, IFNGR2, IL1A, IL1B, IL1R2, IL2RB, IL3RA, IL6, IL6ST, IL7, IL7R, IRAK3, JAK1, NFKBIZ, OSMR, PIK3R1, PTPRJ, SOCS3, STAT4, STAT5A, STAT5B, STAT6, TGM2, TYK2, ZC3H15
GR increasing	hsa04620	Toll-like receptor signaling pathway	29	3.28951	7.67775e-07	AKT3, CCL4, CCL4L2, CCL5, CXCL10, CXCL8, FOS, IFNA5, IFNAR2, IKBKB, IKBKE, IL1B, IL6, JAK1, LBP, MAP2K2, MAP2K3, MAP3K8, NFKB1, NFKBIA, PIK3R1, RAC1, STAT1, TAB2, TICAM1, TNF, TOLLIP, TRAF3, TYK2
GR increasing	hsa05164	Influenza A	38	2.7158	8.61136e-07	AKT3, BID, CALCOCO2, CCL2, CCL5, CDK6, CIITA, CXCL10, CXCL8, EIF2S1, ICAM1, IFNA5, IFNAR2, IFNGR1, IFNGR2, IKBKB, IKBKE, IL1A, IL1B, IL6, JAK1, MAP2K2, NFKB1, NFKBIA, NXT2, OAS3, PIK3R1, RAB11B, RAF1, SOCS3, STAT1, TICAM1, TNF, TNFRSF10A, TNFRSF10B, TRAF3, TRIM25, TYK2
GR increasing	hsa05160	Hepatitis C	35	2.72164	2.75753e-06	AKT3, BID, CDK6, CFLAR, CLDN11, CLDN16, CXCL10, E2F2, EGFR, EIF2AK3, EIF2S1, IFNA5, IFNAR2, IKBKB, IKBKE, JAK1, MAP2K2, NFKB1, NFKBIA, OAS3, PIK3R1, PPP2CB, PPP2R2A, RAF1, SOCS3, STAT1, TICAM1, TNF, TP53, TRAF2, TRAF3, TYK2, YWHAE, YWHAQ, YWHAZ
GR increasing	hsa05142	Chagas disease	27	3.24105	2.75753e-06	AKT3, BDKRB2, C3, CCL2, CCL5, CFLAR, CXCL8, FOS, GNA15, GNAI1, GNAL, IFNGR1, IFNGR2, IKBKB, IL1B, IL6, NFKB1, NFKBIA, PIK3R1, PLCB4, PPP2CB, PPP2R2A, SERPINE1, SMAD2, TGFB2, TICAM1, TNF
GR increasing	GO:0071222	cellular response to lipopolysaccharide	39	2.93505	2.78331e-06	AICDA, CAPN2, CCL2, CCL28, CSF2, CXCL1, CXCL10, CXCL2, CXCL3, CXCL5, CXCL8, GBP2, GSTP1, IL1A, IL1B, IL6, IRAK2, IRAK3, KMO, LBP, LITAF, MAP2K3, NFKB1, NFKBIZ, NOD2, PDE4B, PPARD, PTGS2, SBNO2, SERPINE1, SLC7A5, TBXA2R, TICAM1, TNF, TNFAIP3, TNIP1, TNIP2, XBP1, ZC3H12A
GR increasing	GO:0006915	apoptotic process	82	1.97078	3.71662e-06	AHR, BBC3, BCL2A1, BIRC2, BIRC3, BIRC7, BNIP1, CAAP1, CARD14, CFLAR, CSRNP1, CTSS, DAPK2, DDIT4, DRAM1, DUX4, EDAR, ELMO1, EMP3, ERRFI1, FOXO1, GADD45A, GADD45B, GADD45G, GULP1, HIP1, HIPK3, IER3, IL1A, IL1B, IL2RA, IRF1, ITGB2, LALBA, LTBR, MARCKS, NCKAP1, NEK6, NFKB1, NR3C1, NR4A1, NUAK2, PDCD5, PDCD6IP, PIM1, PLSCR1, PPARD, PPP1R15A, PROP1, PTEN, PTPRH, RAF1, RARB, RASSF6, RFFL, RHOB, SIAH1, S…
GR increasing	hsa04380	Osteoclast differentiation	32	2.76677	6.46667e-06	AKT3, CREB1, CSF1, CYBA, CYLD, FOS, FOSL2, IFNAR2, IFNGR1, IFNGR2, IKBKB, IL1A, IL1B, ITPR3, JAK1, NCF1, NCF4, NFKB1, NFKB2, NFKBIA, PIK3R1, PLCG2, RAC1, RELB, SOCS3, SQSTM1, STAT1, TAB2, TGFB2, TNF, TRAF2, TYK2
GR increasing	hsa04210	Apoptosis	31	2.81827	6.46667e-06	AKT3, BBC3, BCL2A1, BID, BIRC2, BIRC3, CAPN2, CFLAR, CTSS, EIF2AK3, EIF2S1, FOS, GADD45A, GADD45B, GADD45G, IKBKB, IL3RA, ITPR3, LMNA, MAP2K2, MAP3K5, NFKB1, NFKBIA, PIK3R1, RAF1, TNF, TNFRSF10A, TNFRSF10B, TP53, TRAF1, TRAF2
GR increasing	hsa05161	Hepatitis B	34	2.579	1.28585e-05	AKT3, BID, CREB1, CREB3L3, CXCL8, E2F2, FOS, IFNA5, IKBKB, IKBKE, IL6, JAK1, MAP2K2, MAP2K3, NFATC4, NFKB1, NFKBIA, PIK3R1, RAF1, SMAD3, STAT1, STAT4, STAT5A, STAT5B, STAT6, TAB2, TGFB2, TICAM1, TNF, TP53, TRAF3, TYK2, YWHAQ, YWHAZ
GR increasing	GO:0004867	serine-type endopeptidase inhibitor activity	27	3.55704	1.60064e-05	ANXA2, COL7A1, CPAMD8, FURIN, ITIH5, PAPLN, PI3, SERPINA1, SERPINA12, SERPINA3, SERPINA4, SERPINA6, SERPINB1, SERPINB6, SERPINB7, SERPINB8, SERPINE1, SERPINE2, SERPINH1, SLPI, SPINK4, SPINT1, SPINT2, SPINT3, TFPI, TFPI2, WFDC3
GR increasing	GO:0003700	DNA-binding transcription factor activity	80	1.90343	1.96768e-05	AHR, AR, ARNT2, ATF6, ATOH7, BACH1, BATF, BATF3, BHLHE40, CEBPB, CREB1, CSRNP1, E2F2, ELF3, ELK3, ETS1, ETS2, ETV4, ETV6, FOS, FOSL2, FOXK1, FOXL1, FOXN4, FOXO1, FOXP1, GATA5, GATA6, GPBP1, HNF1A, IRF1, KLF10, KLF3, KLF4, KLF9, MAFK, MLXIPL, MSC, MYCN, MZF1, NFATC4, NFE2L2, NFIB, NFKB1, NFKB2, NR1D2, NR2E3, NR3C1, PAX8, PBX4, PITX1, PLAGL2, PPARD, PRDM5, RARB, REL, RELB, RFX2, RFX3, RFX8, SKIDA1,…
GR increasing	hsa04933	AGE-RAGE signaling pathway in diabetic complications	25	3.0604	2.15002e-05	AKT3, CCL2, COL4A2, CXCL8, FN1, FOXO1, ICAM1, IL1A, IL1B, IL6, NFKB1, PIK3R1, PIM1, PLCB4, PLCG2, RAC1, SERPINE1, SMAD2, SMAD3, STAT1, STAT5A, STAT5B, TGFB2, TNF, VEGFD
GR increasing	hsa05162	Measles	30	2.66849	2.89129e-05	AKT3, BBC3, BID, CDK6, EIF2AK3, EIF2S1, FOS, IFNA5, IFNAR2, IKBKB, IKBKE, IL1A, IL1B, IL2RA, IL2RB, IL6, JAK1, NFKB1, NFKBIA, OAS3, PIK3R1, STAT1, STAT5A, STAT5B, TAB2, TNFAIP3, TP53, TP73, TRAF3, TYK2
GR increasing	hsa05133	Pertussis	21	3.32877	4.22237e-05	C1S, C2, C3, CALML3, CFL2, CXCL5, CXCL8, FOS, GNAI1, IL1A, IL1B, IL23A, IL6, IRF1, ITGA5, ITGAM, ITGB1, ITGB2, NFKB1, TICAM1, TNF
GR increasing	hsa04621	NOD-like receptor signaling pathway	36	2.35505	4.22237e-05	BIRC2, BIRC3, CCL2, CCL5, CXCL1, CXCL2, CXCL3, CXCL8, CYBA, GBP2, GSDMD, IFNA5, IFNAR2, IKBKB, IKBKE, IL1B, IL6, ITPR3, JAK1, NAMPT, NFKB1, NFKBIA, NOD2, OAS3, PLCB4, STAT1, TAB2, TANK, TICAM1, TNF, TNFAIP3, TRAF2, TRAF3, TRPV2, TYK2, YWHAE
GR increasing	GO:0033209	tumor necrosis factor-mediated signaling pathway	18	4.78961	5.00858e-05	ACTN4, BIRC2, BIRC3, CARD14, EIF5AL1, IKBKB, LIMS1, NFKBIA, NSMAF, ST18, STAT1, TNF, TNFRSF18, TNFSF18, TP53, TRAF1, TRAF2, TRAF3
GR increasing	GO:0000976	transcription cis-regulatory region binding	42	2.45919	5.15226e-05	AHR, AR, ARID5B, ATF6, ATOH7, BASP1, CEBPB, CIITA, CREB3L3, CRY2, DUX4, ETS1, FOS, FOXK1, GATA5, GATA6, GLI1, GLIS2, HNF1A, HNRNPL, IRF1, KLF4, MAFK, MSX2, MZF1, NFATC4, NFE2L2, NFKB1, PAX8, PRDM5, RBBP5, RFX3, SMAD2, SMAD3, SP1, TBL1X, TCF7, TNF, TP53, TP73, VSX1, XBP1
GR increasing	GO:0001228	DNA-binding transcription activator activity, RNA polymerase II-specific	68	1.95457	5.15226e-05	ALX4, AR, ARNT2, ATF6, BACH1, BATF, CASZ1, CEBPB, CEBPD, CREB1, CREB3L3, CREBRF, CSRNP1, DUX4, E2F2, EHF, ELF3, ELK3, ETS1, ETV4, ETV6, FOS, FOSL2, FOXF1, FOXJ2, FOXO1, GLI1, GLIS2, GLIS3, HNF1A, IRF1, IRX4, KLF10, KLF4, KLF6, KLF7, LITAF, MLXIPL, MYBL1, MYCN, MZF1, NFE2L2, NFIB, NFKB1, NFKB2, NR2E3, NR3C1, NR4A1, NR4A2, PAX8, PITX1, PLAGL2, PLSCR1, PROP1, REL, RFX2, SIX5, SMAD1, SMAD2, SMAD3, SP…
GR increasing	hsa05146	Amoebiasis	24	2.88094	9.0535e-05	ACTN4, COL4A2, CSF2, CXCL1, CXCL2, CXCL3, CXCL8, FN1, GNA15, GNAL, IL1B, IL1R2, IL6, ITGAM, ITGB2, LAMA5, LAMB3, LAMC2, NFKB1, PIK3R1, PLCB4, SERPINB6, TGFB2, TNF
GR increasing	hsa04218	Cellular senescence	31	2.4413	0.000104477	AKT3, CALML3, CAPN2, CDK6, CXCL8, E2F2, ETS1, FOXO1, GADD45A, GADD45B, GADD45G, HIPK2, HIPK3, IL1A, IL6, ITPR3, MAP2K2, MAP2K3, NBN, NFATC4, NFKB1, PIK3R1, PTEN, RAF1, RHEB, SERPINE1, SMAD2, SMAD3, SQSTM1, TGFB2, TP53
GR increasing	hsa05145	Toxoplasmosis	25	2.75983	0.000107066	AKT3, BIRC2, BIRC3, BIRC7, CIITA, GNAI1, IFNGR1, IFNGR2, IKBKB, ITGA6, ITGB1, JAK1, LAMA5, LAMB3, LAMC2, MAP2K3, NFKB1, NFKBIA, PIK3R5, PPIF, STAT1, TAB2, TGFB2, TNF, TYK2
GR increasing	hsa05212	Pancreatic cancer	20	3.21143	0.000107066	AKT3, CDK6, E2F2, EGFR, GADD45A, GADD45B, GADD45G, IKBKB, JAK1, NFKB1, PIK3R1, PLD1, RAC1, RAF1, SMAD2, SMAD3, STAT1, TGFA, TGFB2, TP53
GR increasing	hsa04625	C-type lectin receptor signaling pathway	24	2.82606	0.000107066	AKT3, BCL3, CALML3, CLEC4E, CYLD, IKBKB, IKBKE, IL1B, IL23A, IL6, IRF1, ITPR3, KSR1, NFATC4, NFKB1, NFKB2, NFKBIA, PIK3R1, PLCG2, PTGS2, RAF1, RELB, STAT1, TNF
GR increasing	hsa04217	Necroptosis	31	2.41059	0.000115082	BID, BIRC2, BIRC3, CAMK2G, CAPN2, CFLAR, CYLD, FTH1, IFNA5, IFNAR2, IFNGR1, IFNGR2, IL1A, IL1B, JAK1, PLA2G4A, PLA2G4E, SMPD1, SQSTM1, STAT1, STAT4, STAT5A, STAT5B, STAT6, TICAM1, TNF, TNFAIP3, TNFRSF10A, TNFRSF10B, TRAF2, TYK2
GR increasing	hsa04630	JAK-STAT signaling pathway	32	2.35505	0.000126259	AKT3, CSF2, EGFR, IFNA5, IFNAR2, IFNE, IFNGR1, IFNGR2, IL13, IL23A, IL27, IL2RA, IL2RB, IL3RA, IL6, IL6ST, IL7, IL7R, JAK1, LIF, OSMR, PIK3R1, PIM1, RAF1, SOCS3, SOCS6, STAT1, STAT4, STAT5A, STAT5B, STAT6, TYK2
GR increasing	hsa05140	Leishmaniasis	20	3.13013	0.000142518	C3, CYBA, FOS, IFNGR1, IFNGR2, IL1A, IL1B, ITGAM, ITGB1, ITGB2, JAK1, NCF1, NCF4, NFKB1, NFKBIA, PTGS2, STAT1, TAB2, TGFB2, TNF
GR increasing	hsa05321	Inflammatory bowel disease	18	3.372	0.000149559	IFNGR1, IFNGR2, IL13, IL18R1, IL18RAP, IL1A, IL1B, IL23A, IL6, NFKB1, NOD2, SMAD2, SMAD3, STAT1, STAT4, STAT6, TGFB2, TNF
GR increasing	hsa04151	PI3K-Akt signaling pathway	54	1.84436	0.000150563	AKT3, CDK6, COL4A2, CREB1, CREB3L3, CSF1, DDIT4, EFNA1, EFNA3, EFNA5, EGFR, EPHA2, FGF18, FN1, IFNA5, IFNAR2, IKBKB, IL2RA, IL2RB, IL3RA, IL6, IL7, IL7R, ITGA5, ITGA6, ITGA9, ITGAV, ITGB1, ITGB8, JAK1, KITLG, LAMA5, LAMB3, LAMC2, MAP2K2, NFKB1, NR4A1, OSMR, PIK3R1, PIK3R5, PPP2CB, PPP2R2A, PTEN, RAC1, RAF1, RHEB, STK11, TGFA, TNC, TP53, VEGFD, YWHAE, YWHAQ, YWHAZ
GR increasing	GO:0034976	response to endoplasmic reticulum stress	23	3.53323	0.000176328	ATF6, BBC3, CEBPB, CREB3L3, CREBRF, CXCL8, EIF2AK3, EIF2S1, ELAVL4, ERO1A, FLOT1, GORASP2, MAP3K5, MARCKS, NOD2, PDIA6, PIK3R1, PPP1R15A, PPP1R15B, PPP2CB, TNFRSF10B, TRAF2, XBP1
GR increasing	GO:0060333	type II interferon-mediated signaling pathway	9	10.3161	0.000176328	HCK, IFNGR1, IFNGR2, IRF1, JAK1, RAF1, STAT1, TP53, TYK2
GR increasing	GO:0043123	positive regulation of canonical NF-kappaB signal transduction	38	2.50548	0.000176328	BIRC2, BIRC3, CARD11, CARD14, CAV1, CCL21, CFLAR, CX3CL1, DHX15, EDAR, F2RL1, FLOT1, FLOT2, IKBKB, IKBKE, IL1A, IL1B, IRAK2, IRAK3, LIMS1, LITAF, LTBR, LURAP1L, NEK6, NOD2, REL, SECTM1, TAB2, TICAM1, TMEM101, TNF, TNFRSF10B, TNFSF14, TNFSF15, TNIP2, TRAF2, TRIM25, UNC5CL
GR increasing	hsa05202	Transcriptional misregulation in cancer	35	2.18556	0.000206428	ARNT2, BCL2A1, BIRC2, BIRC3, CCNT2, CEBPB, CSF2, CXCL8, DOT1L, ELANE, ETV4, ETV6, FOXO1, GADD45A, GADD45B, GADD45G, IL1R2, IL2RB, IL6, ITGAM, JUP, KLF3, MYCN, NFKB1, NFKBIZ, PAX8, PLAU, REL, SMAD1, SP1, SPINT1, TP53, TRAF1, ZBTB16, ZBTB17
GR increasing	GO:0002020	protease binding	25	3.14782	0.000222365	ANXA2, ATP9A, BDKRB2, CFLAR, CST3, CSTA, ELANE, F2RL1, F2RL3, FLOT1, FLOT2, FN1, FURIN, ITGAV, ITGB1, RFFL, SERPINA1, SERPINB6, SERPINE1, SH3PXD2A, TNF, TNFAIP3, TNFRSF10A, TP53, XBP1
GR increasing	hsa05163	Human cytomegalovirus infection	38	2.07891	0.000260042	AKT3, BID, CALML3, CCL2, CCL4, CCL4L2, CCL5, CDK6, CREB1, CREB3L3, CX3CL1, CXCL8, E2F2, EGFR, GNA12, GNAI1, IFNA5, IKBKB, IL1B, IL6, ITGAV, ITPR3, JAK1, MAP2K2, NFATC4, NFKB1, NFKBIA, PIK3R1, PLCB4, PTGS2, PXN, RAC1, RAF1, RHEB, SP1, TNF, TP53, TRAF2
GR increasing	hsa05169	Epstein-Barr virus infection	35	2.12128	0.000367994	AKT3, BID, CD44, CDK6, CXCL10, E2F2, GADD45A, GADD45B, GADD45G, ICAM1, IFNA5, IFNAR2, IKBKB, IKBKE, IL6, ISG15, JAK1, MAP2K3, NEDD4, NFKB1, NFKB2, NFKBIA, OAS3, PIK3R1, PLCG2, RAC1, RELB, STAT1, TAB2, TNF, TNFAIP3, TP53, TRAF2, TRAF3, TYK2
GR increasing	hsa04659	Th17 cell differentiation	23	2.60892	0.000475822	AHR, EBI3, FOS, IFNGR1, IFNGR2, IKBKB, IL1B, IL23A, IL27, IL2RA, IL2RB, IL6, IL6ST, JAK1, NFKB1, NFKBIA, SMAD2, SMAD3, STAT1, STAT5A, STAT5B, STAT6, TYK2
GR increasing	hsa05418	Fluid shear stress and atherosclerosis	27	2.36758	0.000506694	AKT3, BMPR1B, CALML3, CAV1, CCL2, CDH5, CYBA, DUSP1, FOS, GSTP1, ICAM1, IKBKB, IL1A, IL1B, IL1R2, ITGAV, MAP3K5, MGST2, NCF1, NFE2L2, NFKB1, PIK3R1, RAC1, SDC4, SQSTM1, TNF, TP53
GR increasing	hsa05323	Rheumatoid arthritis	21	2.7331	0.000526575	ATP6V1C2, CCL2, CCL20, CCL5, CSF1, CSF2, CXCL1, CXCL2, CXCL3, CXCL5, CXCL8, FOS, ICAM1, IL1A, IL1B, IL23A, IL6, ITGB2, MMP1, TGFB2, TNF
GR increasing	GO:0030593	neutrophil chemotaxis	17	4.22195	0.00056364	C5AR1, CCL28, CX3CL1, CXCL1, CXCL10, CXCL2, CXCL3, CXCL5, CXCL8, EDN2, IL1B, ITGA9, ITGB2, LBP, PDE4B, SAA1, TGFB2
GR increasing	GO:0005178	integrin binding	30	2.63484	0.000595607	ACTN4, ADAM17, ADAM23, ANXA7, CIB2, CX3CL1, EGFR, F11R, FBLN1, FBLN5, FN1, ICAM1, IL1B, ISG15, ITGA5, ITGA6, ITGA9, ITGAM, ITGAV, ITGB1, ITGB2, ITGB8, ITGBL1, LAMA5, LAMC2, LGALS8, TGFBI, TLN2, TNC, UTRN
GR increasing	GO:0045296	cadherin binding	47	2.08325	0.000595607	ANLN, ASAP1, ATIC, CAST, CDH2, CDH5, CLINT1, CSNK1D, EFHD2, EGFR, EHD1, EPHA2, EPN2, F11R, FLNB, FSCN1, GPRC5A, ITGA6, ITGB1, JUP, LAD1, MARK2, MB21D2, MICALL1, NEO1, PKP1, PKP2, PLEC, PTPN1, PTPRH, PTPRJ, PTPRM, RAB11B, RANGAP1, RPL23A, RUVBL1, SNX5, STAT1, TBC1D10A, TJP2, TMPO, TNKS1BP1, TRIM25, UBAP2, YWHAE, YWHAZ, ZC3H15
GR increasing	hsa05215	Prostate cancer	21	2.64943	0.000812956	AKT3, AR, CREB1, CREB3L3, E2F2, EGFR, FOXO1, GSTP1, IKBKB, IL1R2, MAP2K2, NFKB1, NFKBIA, PIK3R1, PLAU, PTEN, RAF1, SPINT1, TCF7, TGFA, TP53
GR increasing	hsa04071	Sphingolipid signaling pathway	24	2.43227	0.000878233	ABCC1, AKT3, BDKRB2, BID, FCER1A, GNA12, GNAI1, MAP2K2, MAP3K5, NFKB1, NSMAF, PIK3R1, PLCB4, PLD1, PPP2CB, PPP2R2A, PTEN, RAC1, RAF1, SGPP2, SMPD1, TNF, TP53, TRAF2
GR increasing	GO:0046330	positive regulation of JNK cascade	22	3.27822	0.000881816	BIRC7, CCL21, EDAR, F2RL1, GADD45A, GADD45B, GADD45G, HIPK2, IL1A, IL1B, LTBR, MAP3K5, MFHAS1, NCF1, NOD2, RASSF2, RB1CC1, SDCBP, SEMA3A, SH3RF2, TNF, UNC5CL
GR increasing	GO:0045893	positive regulation of DNA-templated transcription	82	1.70416	0.000881816	AHR, AR, ARID1B, ARID5B, ARNT2, BCL3, BIRC2, CASZ1, CCDC124, CD38, CEBPB, CHD4, CIITA, CITED4, CNOT6, CREB1, CTBP1, DOT1L, DYRK1A, EGFR, ETS1, FOS, FOXF1, FOXJ2, FOXK1, FOXO1, GATA6, GLI1, GLIS2, GPBP1, HNF1A, IKBKB, IL1B, IL6, IRF1, IRX4, KDM7A, KLF4, KLF6, KMT2E, LRP6, MAP2K2, MAP2K3, MAP3K5, MLXIPL, MYBL1, MYCN, NCF1, NCOA1, NCOA4, NFE2L2, NFIB, NFKB1, NOS1, NR1D2, PAX8, PBX4, PIM1, PPARD, PTC…
GR increasing	hsa05165	Human papillomavirus infection	48	1.7822	0.000892469	AKT3, ATP6V1C2, AXIN2, CDK6, CHD4, COL4A2, CREB1, CREB3L3, EGFR, FN1, FOXO1, FZD9, IFNA5, IFNAR2, IKBKB, IKBKE, IRF1, ISG15, ITGA5, ITGA6, ITGA9, ITGAV, ITGB1, ITGB8, JAK1, LAMA5, LAMB3, LAMC2, MAML2, MAP2K2, NFKB1, OASL, PIK3R1, PPP2CB, PPP2R2A, PTEN, PTGS2, PXN, RAF1, RHEB, STAT1, TCF7, TICAM1, TNC, TNF, TP53, TRAF3, TYK2
GR increasing	hsa05220	Chronic myeloid leukemia	18	2.89029	0.000909947	AKT3, CDK6, CTBP1, E2F2, GADD45A, GADD45B, GADD45G, IKBKB, MAP2K2, NFKB1, NFKBIA, PIK3R1, RAF1, SMAD3, STAT5A, STAT5B, TGFB2, TP53
GR increasing	hsa04928	Parathyroid hormone synthesis, secretion and action	23	2.4728	0.000916219	CREB1, CREB3L3, CYP24A1, EGFR, FOS, GNA12, GNAI1, ITPR3, LRP6, MMP13, MMP17, MMP25, NACA, NR4A2, PDE4B, PLCB4, PLD1, PTHLH, RAF1, SLC34A2, SP1, STK39, VDR
GR increasing	hsa04640	Hematopoietic cell lineage	21	2.59644	0.000961763	CD22, CD34, CD38, CD44, CD55, CD7, CSF1, CSF2, IL1A, IL1B, IL1R2, IL2RA, IL3RA, IL6, IL7, IL7R, ITGA5, ITGA6, ITGAM, KITLG, TNF
GR increasing	GO:0030335	positive regulation of cell migration	42	2.19594	0.00100493	ACTN4, ADAM17, CAV1, CCL1, CCL2, CCL20, CCL21, CCL4, CCL5, CDH5, CSF1, CSF2, CX3CL1, EGFR, EPHA2, EZH2, F2RL1, FOXF1, GLI1, IL1B, ITGA5, ITGA6, ITGAV, ITGB1, LAMC2, NEDD9, NTRK3, PDPN, PLAU, PTP4A1, SDCBP, SEMA3A, SEMA3C, SEMA4A, SEMA4B, SH3RF2, SMAD2, SMAD3, SOD2, SPAG9, TNFAIP6, XBP1
GR increasing	hsa04062	Chemokine signaling pathway	32	2.04999	0.00124972	AKT3, CCL1, CCL2, CCL20, CCL21, CCL28, CCL4, CCL4L2, CCL5, CX3CL1, CXCL1, CXCL10, CXCL2, CXCL3, CXCL5, CXCL8, ELMO1, GNAI1, HCK, IKBKB, NCF1, NFKB1, NFKBIA, PIK3R1, PIK3R5, PLCB4, PLCG2, PXN, RAC1, RAF1, STAT1, STAT5B
GR increasing	GO:0008009	chemokine activity	15	4.18475	0.00126982	CCL1, CCL2, CCL20, CCL21, CCL28, CCL4, CCL4L2, CCL5, CX3CL1, CXCL1, CXCL10, CXCL2, CXCL3, CXCL5, CXCL8
GR increasing	GO:0008285	negative regulation of cell population proliferation	56	1.91829	0.00130416	ALDH1A2, AMBRA1, AR, BMP5, BTG3, CBFA2T3, CDH5, CDK6, CLMN, CTBP1, CXCL1, CXCL8, DDR1, DUSP1, DUX4, ETS1, FTH1, IL1A, IL1B, IL6, IRF1, KLF10, KLF4, LIF, LMNA, MSX2, NR2E3, PDPN, PTEN, PTGES, PTGS2, PTHLH, PTPN1, PTPRJ, PTPRK, RAF1, RARRES1, RB1CC1, S100A11, SERPINE2, SH3BP4, SMAD1, SMAD2, SMAD3, SOD2, ST18, STK11, SULT2B1, TGFB2, TNFRSF9, TP53, TP73, VDR, WWC1, ZBTB16, ZBTB17
GR increasing	hsa05223	Non-small cell lung cancer	17	2.87929	0.00143476	AKT3, CDK6, E2F2, EGFR, EML4, GADD45A, GADD45B, GADD45G, MAP2K2, PIK3R1, PLCG2, RAF1, RARB, STAT5A, STAT5B, TGFA, TP53
GR increasing	hsa05166	Human T-cell leukemia virus 1 infection	35	1.93188	0.00179507	AKT3, ANAPC16, CREB1, CREB3L3, CSF2, E2F2, ETS1, ETS2, FOS, ICAM1, IKBKB, IL1R2, IL2RA, IL2RB, IL6, ITGB2, JAK1, LTBR, MAP2K2, MSX2, NFATC4, NFKB1, NFKB2, NFKBIA, PIK3R1, PTEN, RELB, SMAD2, SMAD3, STAT5A, STAT5B, TGFB2, TLN2, TNF, TP53
GR increasing	hsa05235	PD-L1 expression and PD-1 checkpoint pathway in cancer	19	2.61018	0.00189899	AKT3, BATF, BATF3, EGFR, EML4, FOS, IFNGR1, IFNGR2, IKBKB, JAK1, MAP2K2, MAP2K3, NFKB1, NFKBIA, PIK3R1, PTEN, RAF1, STAT1, TICAM1
GR increasing	hsa05221	Acute myeloid leukemia	16	2.90918	0.00196711	AKT3, BCL2A1, CSF2, IKBKB, ITGAM, JUP, MAP2K2, NFKB1, PIK3R1, PIM1, PPARD, RAF1, STAT5A, STAT5B, TCF7, ZBTB16
GR increasing	hsa04010	MAPK signaling pathway	43	1.77218	0.00202125	AKT3, CACNG4, CSF1, DUSP1, DUSP10, DUSP16, EFNA1, EFNA3, EFNA5, EGFR, EPHA2, FGF18, FOS, GADD45A, GADD45B, GADD45G, GNA12, IKBKB, IL1A, IL1B, KITLG, MAP2K2, MAP2K3, MAP3K5, MAP3K8, MKNK2, NFKB1, NFKB2, NLK, NR4A1, PLA2G4A, PLA2G4E, PTPN5, RAC1, RAF1, RELB, TAB2, TGFA, TGFB2, TNF, TP53, TRAF2, VEGFD
GR increasing	hsa05152	Tuberculosis	30	2.03802	0.00203561	AKT3, BID, C3, CALML3, CAMK2G, CEBPB, CIITA, CLEC4E, CREB1, CTSS, IFNA5, IFNGR1, IFNGR2, IL1A, IL1B, IL23A, IL6, IRAK2, ITGAM, ITGB2, JAK1, KSR1, LBP, NFKB1, NOD2, RAF1, STAT1, TGFB2, TNF, VDR
GR increasing	hsa05214	Glioma	17	2.76564	0.00206392	AKT3, CALML3, CAMK1G, CAMK2G, CDK6, E2F2, EGFR, GADD45A, GADD45B, GADD45G, MAP2K2, PIK3R1, PLCG2, PTEN, RAF1, TGFA, TP53
GR increasing	hsa04390	Hippo signaling pathway	27	2.1263	0.00214543	AXIN2, BBC3, BIRC2, BIRC3, BMP5, BMP6, BMP8A, BMPR1B, CSNK1D, DLG4, FZD9, ITGB2, PPP2CB, PPP2R2A, RASSF6, SERPINE1, SMAD1, SMAD2, SMAD3, TCF7, TGFB2, TP53BP2, TP73, WWC1, YWHAE, YWHAQ, YWHAZ
GR increasing	GO:0016477	cell migration	40	2.16742	0.002184	BDKRB1, CD44, CDH2, CDH5, CUL3, DOCK5, EFNA1, EPHA2, EPHB3, ERRFI1, FAT1, FMNL1, FSCN1, GOLPH3, GRAPL, ITGAV, ITGB1, ITGB2, ITGB8, ITGBL1, JUP, LAMA5, LAMB3, LAMC2, NCKAP1, NEDD9, NOSTRIN, PDPN, PROP1, PTEN, PTPRK, PXN, RAC1, RASGEF1A, RND1, RND3, SDC4, TGFB2, TNFAIP3, WWC1
GR increasing	GO:0043065	positive regulation of apoptotic process	45	2.0506	0.002184	ALDH1A2, ATF6, ATG7, B4GALT1, BBC3, BCL2A1, BID, CLU, DAPK2, FOXO1, FZD9, GADD45A, GADD45B, GADD45G, HIP1R, IL6, ITGA6, ITGB1, MAP3K5, NCOA1, NLRP2B, NR4A1, NSMAF, PDCD5, PTGS2, RARB, RASSF2, RASSF6, RHOB, SIAH1, SMPD1, SQSTM1, STPG1, TFPT, TGM2, TNF, TNFAIP8, TNFRSF10A, TNFRSF10B, TNFRSF10C, TP53, TP73, UBE2Z, UNC13B, ZBTB16
GR increasing	hsa05134	Legionellosis	14	3.091	0.00265632	C3, CXCL1, CXCL2, CXCL3, CXCL8, IL1B, IL6, ITGAM, ITGB2, NFKB1, NFKB2, NFKBIA, SEC22B, TNF
GR increasing	hsa05131	Shigellosis	37	1.82987	0.0028706	ACTN4, AKT3, C3, CALCOCO2, CAPN2, CAST, CCL5, CD44, CSF2, CXCL8, CYTH1, CYTH4, EGFR, ELMO1, FOXO1, HKDC1, IKBKB, IL1B, ITGA5, ITGB1, ITPR3, MYL2, NFKB1, NFKBIA, PIK3R1, PLCB4, PLCG2, PXN, RAC1, SQSTM1, TAB2, TLN2, TNF, TNIP1, TP53, TRAF2, UBE2D1
GR increasing	hsa04936	Alcoholic liver disease	25	2.14653	0.00308775	AKT3, C2, C3, C5AR1, CXCL1, CXCL2, CXCL3, CXCL8, FOXO1, IFNA5, IKBKB, IKBKE, IL1B, IL6, LBP, LPIN2, MAP2K3, MAP3K5, NFKB1, NFKBIA, TAB2, TCF7, TICAM1, TNF, TRAF3
GR increasing	hsa05210	Colorectal cancer	18	2.55807	0.00310951	AKT3, AXIN2, BBC3, EGFR, FOS, GADD45A, GADD45B, GADD45G, MAP2K2, PIK3R1, RAC1, RAF1, SMAD2, SMAD3, TCF7, TGFA, TGFB2, TP53
GR increasing	GO:0007155	cell adhesion	64	1.75629	0.0037834	ADA, ADAM17, ADAM23, ALCAM, ATP1B1, B4GALT1, CCL2, CCL4, CD22, CD34, CD44, CD96, CDH2, CLDN11, CLDN16, COL7A1, CX3CL1, DDR1, DGCR2, EPHA2, F11R, FAT1, FLOT2, FN1, HCK, ICAM1, IL32, ITGA5, ITGA6, ITGA9, ITGAM, ITGAV, ITGB1, ITGB2, ITGB8, ITGBL1, JUP, KITLG, LAMA5, LAMB3, LAMC2, LY6D, MFAP4, NEDD9, NEO1, NINJ1, NUAK1, PCDHA4, PDPN, PDZD2, PKP1, PLXNC1, PRKX, PTPRK, PTPRM, PXN, RAC1, RHOB, RND3, SEL…
GR increasing	hsa05171	Coronavirus disease - COVID-19	35	1.81824	0.00448468	ADAM17, C1S, C2, C3, C5AR1, CCL2, CFB, CSF2, CXCL10, CXCL8, EGFR, FOS, IFNA5, IFNAR2, IKBKB, IKBKE, IL1B, IL6, IL6ST, ISG15, JAK1, MMP1, NFKB1, NFKBIA, OAS3, PIK3R1, PLCG2, RPL23A, RPL3, RPS16, STAT1, TAB2, TNF, TRAF3, TYK2
GR increasing	GO:0030198	extracellular matrix organization	28	2.4835	0.00490938	ADAMTS10, ADAMTS7, B4GALT1, BCL3, COL4A2, COL7A1, CSGALNACT1, ELF3, ERO1A, FBLN1, FOXF1, FURIN, HSD17B12, ITGB1, MMP1, MMP10, MMP13, MMP17, MMP19, MMP20, MMP25, NDNF, NFKB2, PAPLN, SLC39A8, SPINT1, TGFBI, TNF
GR increasing	GO:0043066	negative regulation of apoptotic process	60	1.76692	0.0054994	AKR1B1, ANXA5, BCL2A1, BCL3, BIRC2, BIRC3, BIRC7, BNIP1, CARD14, CCNG1, CD38, CD44, CFLAR, CREB1, CRYAA, CX3CL1, EGFR, FAIM2, FOXO1, FSTL1, GATA6, GCLC, GOLPH3, GSTP1, HCK, HIP1R, HIPK3, IER3, IL2RB, IL6, IL6ST, IL7, INTS1, MSX2, NFKB1, NUAK2, PDPN, PIK3R1, PIM1, PPARD, PPIF, PROP1, RAF1, RARB, RICTOR, SH3RF2, SMAD2, SMAD3, SOCS3, SOD2, TGM2, TMBIM4, TNF, TNFAIP8, TNFRSF18, TNFSF18, TP53, UBE2Z, …
GR increasing	hsa04978	Mineral absorption	14	2.83764	0.00578238	ATOX1, ATP1B1, ATP1B3, FTH1, FXYD2, HEPHL1, MT1A, MT2A, SLC11A2, SLC26A9, SLC34A2, SLC46A1, STEAP2, VDR
GR increasing	GO:0000122	negative regulation of transcription by RNA polymerase II	98	1.52432	0.00604833	AEBP2, AR, ARID5B, BACH1, BATF3, BHLHE40, BMP6, BPTF, CAV1, CDK6, CEBPB, CHD4, CIITA, CREBRF, CRY2, CTBP1, CUL3, E2F6, EFNA1, ELANE, ELK3, ETS2, ETV6, EZH2, FOXF1, FOXK1, FOXO1, FOXP1, FOXQ1, GADD45A, GATA5, GATA6, GLIS2, GLIS3, HDAC9, HDGF, HEXIM2, HIPK2, HIVEP1, HMG20A, IRF2BP2, IRF2BPL, IRX4, JPH2, KLF10, KLF3, KLF4, KLF7, MAFK, MAGEC1, MLXIPL, MORC3, MSC, MSX2, MXD1, MZF1, NACA, NEDD4, NFATC4…
GR increasing	GO:0007249	canonical NF-kappaB signal transduction	13	4.30473	0.00604833	BCL3, BIRC2, BIRC3, CARD11, IKBKB, IRAK2, NFKB1, NFKB2, NFKBIA, RASSF2, REL, RELB, TANK
GR increasing	GO:1900745	positive regulation of p38MAPK cascade	11	5.12222	0.00604833	GADD45A, GADD45B, GADD45G, IL1B, MAP3K5, MFHAS1, NCF1, RELL1, STK39, XDH, ZC3H12A
GR increasing	GO:0032496	response to lipopolysaccharide	25	2.56914	0.00679967	ADAM17, BDKRB1, C2, CD96, CEBPB, DIO2, DUSP10, ELANE, FOS, FOSL2, FOXP1, GCH1, IL13, IL1B, IRAK3, LBP, MGST2, NFKB2, NOS1, PTGS2, REN, SLPI, SOD2, TAB2, TRIB1
GR increasing	GO:0045766	positive regulation of angiogenesis	27	2.45321	0.00679967	AKT3, ANXA3, C3, C5AR1, CD34, CDH5, CX3CL1, CXCL8, ETS1, FGF18, GATA6, HIPK2, IL1A, IL1B, ITGB1, ITGB2, ITGB8, JUP, NFE2L2, NINJ1, RHOB, SERPINE1, SP1, TBXA2R, VEGFD, XBP1, ZC3H12A
GR increasing	GO:0048566	embryonic digestive tract development	8	7.4505	0.00735109	ADA, ALDH1A2, CXCL8, RARB, RARRES2, STRA6, TGFB2, TNF
GR increasing	GO:0010628	positive regulation of gene expression	59	1.74091	0.00742419	ADTRP, AGR2, ALDH1A2, AR, BMP6, BMPR1B, C1QTNF1, CAV1, CD34, CDH5, CDK6, CLU, CSF1, CSF2, CXCL8, CYP26B1, EDAR, EIF2AK3, ETS1, FBLN1, FGF18, FN1, GATA5, IFNGR1, IKBKE, IL13, IL1A, IL1B, IL32, IL6, IL7R, ITGB8, KLF4, LIF, LIMS1, LMNA, LRRC32, MAP2K2, MYCN, NFE2L2, NR2E3, NTRK3, PDCD5, PKP1, PLCG2, PLSCR1, PPARD, SLC26A9, SLC38A2, SMAD1, SMAD2, SMAD3, SP1, TICAM1, TNC, TNF, TP53, VDR, ZC3H12A
GR increasing	hsa05135	Yersinia infection	23	2.06067	0.00874379	AKT3, ARHGEF28, CCL2, CXCL8, ELMO1, FN1, FOS, IKBKB, IL1B, IL6, ITGA5, ITGB1, MAP2K2, MAP2K3, NFKB1, NFKBIA, PIK3R1, PXN, RAC1, TAB2, TICAM1, TNF, TRAF2
GR increasing	hsa04216	Ferroptosis	11	3.23819	0.00874379	ACSL5, ATG7, CP, FTH1, GCLC, NCOA4, SAT1, SLC11A2, SLC39A14, SLC39A8, TP53
GR increasing	hsa04622	RIG-I-like receptor signaling pathway	15	2.57584	0.00909099	CXCL10, CXCL8, CYLD, IFNA5, IFNE, IKBKB, IKBKE, ISG15, NFKB1, NFKBIA, TANK, TNF, TRAF2, TRAF3, TRIM25
GR increasing	hsa04610	Complement and coagulation cascades	17	2.3885	0.00909099	BDKRB1, BDKRB2, C1S, C2, C3, C5AR1, CD55, CFB, CLU, F2RL3, ITGAM, ITGB2, PLAU, SERPINA1, SERPINE1, SERPINE2, TFPI
GR increasing	GO:0038061	non-canonical NF-kappaB signal transduction	9	6.09586	0.00925981	BIRC2, BIRC3, NFKB1, NFKB2, NFKBIA, REL, RELB, TAB2, TRAF2
GR increasing	GO:0001666	response to hypoxia	28	2.34398	0.00925981	ADA, ADAM17, AGTRAP, ARNT2, BIRC2, CAPN2, CAV1, CBFA2T3, CD38, CYGB, DDIT4, DIO3, EGLN1, FOSL2, IL1A, LIF, NOS1, NR4A2, PLAU, PLOD2, SLC11A2, SMAD2, SMAD3, SOD2, SOD3, TGFB2, TNF, VEGFD
GR increasing	GO:0051092	positive regulation of NF-kappaB transcription factor activity	22	2.68707	0.00925981	AR, CARD11, CARD14, CFLAR, CLU, DHX9, IKBKB, IL18R1, IL18RAP, IL1B, IRAK2, IRAK3, NOD2, PLCG2, PRKCH, PSMA6, TNF, TNFSF18, TRAF1, TRAF2, TRIM25, ZBTB7A
GR increasing	hsa04360	Axon guidance	28	1.88148	0.00926404	ABLIM1, BMPR1B, CAMK2G, CFL2, EFNA1, EFNA3, EFNA5, EPHA2, EPHB3, GNAI1, ITGB1, NEO1, NFATC4, NTNG2, PIK3R1, PLCG2, PLXNB2, PLXNC1, PTCH1, RAC1, RAF1, RND1, SEMA3A, SEMA3C, SEMA4A, SEMA4B, SSH1, UNC5A
GR increasing	hsa01523	Antifolate resistance	9	3.70921	0.011117	ABCC1, ABCC3, ATIC, IKBKB, IL1B, IL6, NFKB1, SLC46A1, TNF
GR increasing	GO:0034504	protein localization to nucleus	12	4.25743	0.0113171	CNEP1R1, DCLK2, DCLK3, GBP2, HDGF, LMNA, NUAK2, STK11, TOR1AIP1, YWHAE, ZBTB16, ZBTB7A
GR increasing	hsa05225	Hepatocellular carcinoma	26	1.89097	0.0127145	AKT3, ARID1B, AXIN2, CDK6, E2F2, EGFR, FZD9, GADD45A, GADD45B, GADD45G, GSTP1, LRP6, MAP2K2, MGST2, NFE2L2, PIK3R1, PLCG2, PTEN, RAF1, SMAD2, SMAD3, TCF7, TGFA, TGFB2, TP53, TXNRD1
GR increasing	GO:0035259	nuclear glucocorticoid receptor binding	8	6.6956	0.0128516	ETS2, NR4A1, NR4A2, RARB, SMAD2, SMAD3, STAT5B, TACC1
GR increasing	GO:0019901	protein kinase binding	59	1.69246	0.0128516	ATP1B1, AXIN2, CAV1, CCNT2, CDH2, CDK5RAP1, CRY2, CYLD, DLG4, EGFR, ELAVL1, ERRFI1, FAM83A, FAM83F, GATA6, IFNAR2, IKBKB, IRAK3, ITGB1, ITGB2, LIMS1, MAP2K3, MAP3K5, MAPK6, NEK6, NOD2, NR3C1, PLCG2, PPP1R15A, PTPN1, PTPN5, PTPRJ, PTPRK, RAC1, RB1CC1, RELB, RFFL, RHEB, RICTOR, RND1, RND3, SLC12A7, SMAD1, SMAD2, SMAD3, SQSTM1, STK39, STX1B, TBC1D14, TFPT, TICAM1, TNIP2, TP73, TRAF2, TRAF3, TSKS, UT…
GR increasing	GO:0007259	cell surface receptor signaling pathway via JAK-STAT	14	3.59679	0.0144522	CCL2, CSF2, IFNAR2, IL23A, IL6, JAK1, SOCS6, STAT1, STAT4, STAT5A, STAT5B, STAT6, TNF, TYK2
GR increasing	hsa04658	Th1 and Th2 cell differentiation	17	2.26009	0.015373	FOS, IFNGR1, IFNGR2, IKBKB, IL13, IL2RA, IL2RB, JAK1, MAML2, NFKB1, NFKBIA, STAT1, STAT4, STAT5A, STAT5B, STAT6, TYK2
GR increasing	GO:0019903	protein phosphatase binding	18	2.8776	0.0174533	AMBRA1, CD22, CDH2, CDH5, DLG4, EGFR, EIF2AK3, IKBKE, JAK1, JUP, MAP3K5, PIK3R1, PPP1R3C, PXN, STAT6, TRAF2, TRAF3, YWHAE
GR increasing	hsa04510	Focal adhesion	29	1.76629	0.0181257	ACTN4, AKT3, BIRC2, BIRC3, CAPN2, CAV1, COL4A2, EGFR, FLNB, FN1, ITGA5, ITGA6, ITGA9, ITGAV, ITGB1, ITGB8, LAMA5, LAMB3, LAMC2, MYL2, PIK3R1, PTEN, PXN, RAC1, RAF1, RAPGEF1, TLN2, TNC, VEGFD
GR increasing	GO:0031625	ubiquitin protein ligase binding	41	1.87574	0.0184034	AICDA, AMBRA1, ASB4, AXIN2, BID, CCDC50, CLU, CUL3, DIO2, EGFR, FOXO1, IKBKE, ISG15, JAK1, LTBR, MC4R, MFHAS1, NEK6, NFE2L2, NFKBIA, NLK, RAD18, RANGAP1, RFFL, SMAD1, SMAD2, SMAD3, SNCAIP, SQSTM1, TANK, TOLLIP, TP53, TRAF1, TRAF2, TRAF3, TRIB1, TRIB2, UBE2D1, XBP1, YWHAE, YWHAZ
GR increasing	GO:0071260	cellular response to mechanical stimulus	16	3.13705	0.0196388	BMP6, EGFR, F11R, GADD45A, GCLC, IL13, IL1B, IRF1, LTBR, NFKB1, PLEC, PTGS2, SLC38A2, TNFRSF10A, TNFRSF10B, TNFSF14
GR increasing	GO:0005125	cytokine activity	29	2.14904	0.0205118	BMP1, BMP5, BMP6, BMP8A, CCL4, CSF1, CSF2, EBI3, GDF15, IFNA5, IFNE, IL13, IL1A, IL1B, IL23A, IL27, IL32, IL6, IL7, KITLG, LIF, NAMPT, SECTM1, TGFB2, TNF, TNFSF14, TNFSF15, TNFSF18, TNFSF8
GR increasing	hsa05120	Epithelial cell signaling in Helicobacter pylori infection	14	2.43798	0.020602	ADAM17, ATP6V1C2, CCL5, CXCL1, CXCL2, CXCL3, CXCL8, EGFR, F11R, IKBKB, NFKB1, NFKBIA, PLCG2, RAC1
GR increasing	GO:0006955	immune response	59	1.66193	0.0207831	BDKRB1, BMP6, C3, C5AR1, CCL2, CCL20, CCL21, CCL28, CCL4, CCL4L2, CCL5, CD207, CD22, CD7, CD96, CEBPB, CIITA, CSF2, CTSS, CX3CL1, CXCL5, CXCL8, ENPP1, ETS1, FTH1, GBP2, GEM, IKBKE, IL13, IL18R1, IL18RAP, IL1A, IL1B, IL1R2, IL2RA, IL32, IL6, IL7, IL7R, ITGB8, LIF, LTBR, PGLYRP2, PIK3R1, PIK3R5, SECTM1, SEMA3C, SLPI, SMAD2, SMAD3, TCF7, TLR10, TNF, TNFSF14, TNFSF15, TNFSF8, TSKU, TYK2, XBP1
GR increasing	GO:0098586	cellular response to virus	18	2.85338	0.0207831	CCL5, CXCL10, EIF5AL1, IFNA5, IFNAR2, IFNE, IFNGR1, IFNGR2, IKBKE, IL6, JAK1, LGALS8, NFKB1, POU2AF1, SMAD2, SMAD3, TYK2, ZC3H12A
GR increasing	GO:0042981	regulation of apoptotic process	33	2.04889	0.0207831	ACTN4, ALX4, ANP32D, BCL3, BIRC2, BIRC3, BIRC7, CAAP1, CARD11, CARD14, CCNL1, CFLAR, CLU, CXCL10, DAPK2, ETS1, HIP1, HIP1R, NOD2, PAX8, PDCD5, RAF1, RUVBL1, STAT1, TGM2, TNFAIP8, TNFAIP8L3, TNFRSF10B, TP53, TP53BP2, TRAF2, TRAF3, ZBTB7A
GR increasing	GO:0014823	response to activity	13	3.65496	0.0208639	ANXA2, BMP6, CAB39, COL4A2, CRY2, FOS, GCLC, IL6, KDM6B, PPARD, SOD2, STK11, TNF
GR increasing	GO:0033627	cell adhesion mediated by integrin	11	4.20285	0.0238415	ADAM17, ICAM1, ITGA5, ITGA6, ITGA9, ITGAM, ITGAV, ITGB1, ITGB2, ITGB8, ITGBL1
GR increasing	GO:0001525	angiogenesis	35	1.97551	0.0238446	AMOTL1, ANXA2, CALCRL, CAV1, CCL2, CLIC4, COL4A2, CXCL8, EDN2, EFNA1, EIF2AK3, ELK3, EPHB3, FGF18, FN1, ITGA5, ITGAV, ITGB1, MMP19, NDNF, NINJ1, PRKX, PTGS2, PTPRJ, RHOB, SAT1, SEMA4A, SERPINE1, TGFA, TGFBI, TNFAIP2, VEZF1, XBP1, YWHAZ, ZC3H12A
GR increasing	GO:1902895	positive regulation of miRNA transcription	14	3.36474	0.0238446	AR, EGFR, ETS1, FOS, IL6, KLF4, MYCN, NR3C1, SMAD1, SMAD2, SMAD3, TGFB2, TNF, TP53
GR increasing	hsa04670	Leukocyte transendothelial migration	19	2.02514	0.026281	ACTN4, CD99, CDH5, CLDN11, CLDN16, CYBA, F11R, GNAI1, ICAM1, ITGAM, ITGB1, ITGB2, MYL2, NCF1, NCF4, PIK3R1, PLCG2, PXN, RAC1
GR increasing	GO:0042802	identical protein binding	163	1.30511	0.0283021	AGR2, AGTRAP, AICDA, ALCAM, AMOTL1, ANXA2, ANXA6, ATF6, ATP6V1C2, B4GALT1, BIRC2, BMP1, C1QTNF1, C1QTNF6, C1S, CAMK2G, CAV1, CCL4, CCL5, CD38, CDH2, CEACAM16, CEBPD, CLDN11, CLDN16, CREB1, CREB3L3, CRYAA, CSF1, CST3, CTBP1, CUL3, CXCL5, DAPK2, DYRK1A, EGFR, EHD1, EIF2AK3, ERCC4, ETS1, FAM83A, FBLN1, FCHO2, FLNB, FN1, FOS, FOXJ2, FOXP1, FTH1, GAS7, GBP2, GCH1, GRB10, HEXIM2, HGD, HINT3, HIP1R, HMG…
GR increasing	GO:0097398	cellular response to interleukin-17	5	12.4175	0.0319118	CXCL10, IL1B, NFKB1, NFKBIZ, SOCS3
GR increasing	hsa04115	p53 signaling pathway	14	2.30795	0.0323586	BBC3, BID, CCNG1, CDK6, GADD45A, GADD45B, GADD45G, PTEN, SERPINE1, SIAH1, TNFRSF10A, TNFRSF10B, TP53, TP73
GR increasing	GO:0007160	cell-matrix adhesion	19	2.62147	0.0333403	ANXA2, CD34, CD44, CD96, FBLN5, FGL1, FN1, ITGA5, ITGA6, ITGA9, ITGAM, ITGAV, ITGB1, ITGB2, ITGB8, ITGBL1, MKLN1, PPFIA1, RAC1
GR increasing	hsa05213	Endometrial cancer	12	2.51472	0.0334734	AKT3, AXIN2, EGFR, GADD45A, GADD45B, GADD45G, MAP2K2, PIK3R1, PTEN, RAF1, TCF7, TP53
GR increasing	hsa04722	Neurotrophin signaling pathway	19	1.95764	0.0357103	AKT3, CALML3, CAMK2G, IKBKB, IRAK2, IRAK3, MAP2K2, MAP3K5, NFKB1, NFKBIA, NTRK3, PIK3R1, PLCG2, RAC1, RAF1, RAPGEF1, TP53, TP73, YWHAE
GR increasing	hsa04932	Non-alcoholic fatty liver disease	23	1.81129	0.0357103	AKT3, BID, COX4I1, CXCL8, EIF2AK3, EIF2S1, FOS, IKBKB, IL1A, IL1B, IL6, MAP3K5, MLXIPL, NDUFV2, NFKB1, PIK3R1, RAC1, SOCS3, TNF, TRAF2, UQCRC2, UQCRHL, XBP1
GR increasing	hsa04926	Relaxin signaling pathway	20	1.90216	0.0373989	AKT3, COL4A2, CREB1, CREB3L3, EGFR, FOS, GNA15, GNAI1, MAP2K2, MMP1, MMP13, NFKB1, NFKBIA, NOS1, PIK3R1, PLCB4, RAF1, RLN3, SMAD2, VEGFD
GR increasing	hsa04514	Cell adhesion molecules	23	1.79983	0.0373989	ALCAM, CD22, CD34, CD99, CDH2, CDH5, CLDN11, CLDN16, F11R, ICAM1, ITGA6, ITGA9, ITGAM, ITGAV, ITGB1, ITGB2, ITGB8, NEO1, NTNG2, PTPRM, SDC4, SELPLG, SLITRK5
GR increasing	hsa04664	Fc epsilon RI signaling pathway	13	2.32945	0.0390278	AKT3, CSF2, FCER1A, IL13, MAP2K2, MAP2K3, PIK3R1, PLA2G4A, PLA2G4E, PLCG2, RAC1, RAF1, TNF
GR increasing	hsa05208	Chemical carcinogenesis - reactive oxygen species	30	1.63401	0.0398655	AHR, AKR1C1, AKR1C2, AKT3, COX4I1, CYBA, CYP2F1, EGFR, FOS, IKBKB, MAP2K2, MAP3K5, MGST2, NCF1, NDUFV2, NFE2L2, NFKB1, NFKBIA, PIK3R1, PLD1, PPIF, PTEN, PTPN1, PTPRJ, RAC1, RAF1, SLC26A9, SOD2, UQCRC2, UQCRHL
GR increasing	hsa04140	Autophagy - animal	24	1.75584	0.0400503	AKT3, AMBRA1, ATG16L2, ATG7, CALCOCO2, CFLAR, DAPK2, DDIT4, EIF2AK3, EIF2S1, GORASP2, MAP2K2, OPTN, PIK3R1, PPP2CB, PTEN, RAF1, RB1CC1, RHEB, SQSTM1, STK11, TANK, UVRAG, VMP1
GR increasing	GO:0072659	protein localization to plasma membrane	24	2.26344	0.0403251	ATP1B1, ATP1B3, CDH2, EHD1, EPHA2, ERRFI1, F11R, FCHO2, FLOT1, FLOT2, IKBKB, JUP, LAMA5, LRP6, P2RY1, PACS1, PKP2, PTCH1, RAB10, RHBDF2, S100A10, TNF, TSPAN15, WDR72
GR increasing	GO:0001786	phosphatidylserine binding	15	2.9642	0.0412469	ANXA2, ANXA3, ANXA5, ANXA6, ANXA7, ANXA8L1, ASAP1, FCHO2, GRAMD1B, GSDMD, HAVCR1, JPH2, SYT2, SYT7, SYTL2
GR increasing	GO:0061629	RNA polymerase II-specific DNA-binding transcription factor binding	27	2.08783	0.044729	AHR, AR, BHLHE40, CD34, CHD4, CREB1, CTBP1, DHX9, DOT1L, ETS1, ETS2, FOS, HDAC9, HIPK2, KLF4, MKKS, MLXIPL, NFE2L2, PITX1, SDR16C5, SMAD2, SMAD3, SP1, TP53, TP73, TRIB1, TRIB2
GR increasing	GO:0001227	DNA-binding transcription repressor activity, RNA polymerase II-specific	37	1.83429	0.044729	BACH1, BATF3, BHLHE40, CEBPB, E2F6, ELK3, ETS2, ETV6, FOXK1, FOXO1, FOXP1, FOXQ1, GLIS3, HDGF, HIVEP1, JPH2, MAFK, MLXIPL, MSC, MSX2, MXD1, MZF1, NFATC4, NFKB1, NR1D2, NR3C1, PPARD, PRDM5, PROP1, REPIN1, SKIL, TGIF1, TP53, ZBTB16, ZBTB17, ZBTB25, ZBTB7A
GR increasing	GO:0050729	positive regulation of inflammatory response	19	2.55062	0.0450097	ABCC1, CCL1, CEBPB, CX3CL1, DHX9, ETS1, GSDMD, IL1B, IL23A, MAP3K8, MGST2, NFKBIA, NFKBIZ, NINJ1, SERPINE1, STAT5B, TNF, TNFSF18, TNIP1
GR increasing	GO:0002931	response to ischemia	14	3.11364	0.0464478	ARID1B, CAV1, CSF1, CX3CL1, FAIM2, ITGAM, MAP2K3, MAP3K5, NDNF, NFE2L2, PPIF, RCAN1, SQSTM1, TP53
GR increasing	GO:0060397	growth hormone receptor signaling pathway via JAK-STAT	6	8.12782	0.0464478	JAK1, PTPN1, STAT5A, STAT5B, STAT6, TYK2
GR increasing	GO:0045087	innate immune response	60	1.58521	0.0464478	APOBEC3A, ATP1B1, BLK, BPIFB3, C1S, C2, CD55, CLEC4E, CLU, CSF1, CYBA, CYLD, DHX9, F2RL1, FOSL2, GBP2, GSDMD, HCK, IKBKB, IL23A, IL27, ISG15, ISG20, ITGAM, LBP, MAP3K5, MFHAS1, N4BP1, N4BP3, NAGK, NCF1, NEDD4, NFKB1, NFKB2, NLRP2B, NOD2, OAS3, OASL, OPTN, PGLYRP2, PI3, PLPP6, RARRES2, RB1CC1, REL, RELB, SH2D1B, SIRT2, SLPI, TICAM1, TLR10, TOLLIP, TRAF2, TRAF3, TRIM25, TRIM29, TRIM31, TRIM55, TRIM…
GR increasing	GO:0007179	transforming growth factor beta receptor signaling pathway	18	2.60406	0.0479612	CDH5, ERO1A, FOS, FURIN, GDF15, HIPK2, ITGB8, LRRC32, NLK, PTPRK, PXN, SKIL, SMAD1, SMAD2, SMAD3, TGFB2, TP53, TSKU

## Sheet: RELA decreasing
ChIP group	Term id	Term description	Count	Fold enrichment	Benjamini	Genes
RELA decreasing	hsa05200	Pathways in cancer	71	2.63592	1.4737e-11	AXIN2, BBC3, BCL2L1, BDKRB1, BIRC2, BIRC7, CALML3, CAMK2G, CDK6, CTNNA1, CXCL8, DAPK2, EDN1, EGFR, EGLN1, EML4, ETS1, FGF18, GADD45B, GADD45G, GLI1, GNA12, GNA13, GNAI1, GNG4, GSTA2, IFNAR2, IFNGR2, IL23A, IL2RA, IL2RB, IL3RA, IL7, IL7R, ITGA6, ITGAV, ITGB1, JUP, KITLG, LAMA2, LAMB3, LAMC2, MAP2K2, MAPK10, MET, MMP1, NCOA1, NCOA4, NFE2L2, NOTCH3, PAX8, PIM1, PLCG1, PLCG2, PLD1, PMAIP1, PTGS2, RAC…
RELA decreasing	GO:0005515	protein binding	681	1.1378	2.32954e-08	AADAC, ABCC2, ABR, ACAP1, ACTB, ACTN2, ADAM17, ADAMTS10, ADH4, ADNP, ADO, ADRA2B, ADTRP, AEBP2, AGAP1, AGFG1, AGMO, AHR, AIRE, AK3, AKAP6, AKR1B1, AKR1C1, ALDH3A2, ALG10B, ALX4, AMBP, AMOTL1, ANKRD10, ANKRD29, ANXA1, ANXA2, APOBEC3A, APOO, AQP7, ARHGAP12, ARHGAP5, ARHGEF38, ARID5B, ARL14, ARRB2, ARRDC2, ASAP1, ATG7, ATOH7, ATP2B1, ATP6V1G2, ATP7B, ATP8A1, ATP8B4, ATP9A, ATXN10, AURKB, AXIN2, AZIN…
RELA decreasing	hsa04064	NF-kappa B signaling pathway	23	4.3345	1.37037e-06	BCL2A1, BCL2L1, BIRC2, CARD11, CARD14, CCL21, CCL4L2, CXCL2, CXCL8, GADD45B, GADD45G, ICAM1, IL1B, PLAU, PLCG1, PLCG2, PTGS2, RELB, TNF, TNFAIP3, TNFSF14, TRAF2, TRIM25
RELA decreasing	hsa04668	TNF signaling pathway	23	3.82456	7.96806e-06	ADAM17, BCL3, BIRC2, CCL20, CCL5, CSF1, CSF2, CXCL2, CXCL5, EDN1, ICAM1, IFNB1, IL1B, IRF1, LIF, MAP2K3, MAP3K8, MAPK10, PTGS2, SOCS3, TNF, TNFAIP3, TRAF2
RELA decreasing	hsa04060	Cytokine-cytokine receptor interaction	39	2.5897	7.96806e-06	BMP5, BMP6, CCL1, CCL20, CCL21, CCL4L2, CCL5, CSF1, CSF2, CXCL13, CXCL17, CXCL2, CXCL5, CXCL8, GDF15, IFNAR2, IFNB1, IFNE, IFNGR2, IL1A, IL1B, IL23A, IL2RA, IL2RB, IL3RA, IL7, IL7R, LIF, LIFR, OSMR, RELT, TGFB2, TNF, TNFRSF10B, TNFRSF10C, TNFRSF18, TNFSF14, TNFSF15, TNFSF8
RELA decreasing	GO:0030335	positive regulation of cell migration	35	2.9401	0.000150071	ADAM17, ATP8A1, CAV1, CCL1, CCL20, CCL21, CCL5, CSF1, CSF2, EDN1, EGFR, EZH2, GLI1, GPNMB, IL1B, ITGA6, ITGAV, ITGB1, LAMC2, MMP7, MYO1C, NEDD9, PAK1, PDPN, PLAU, PTP4A1, SDCBP, SEMA3A, SEMA3C, SEMA4A, SEMA4B, SMAD2, SMAD3, THBS1, TNFAIP6
RELA decreasing	hsa04010	MAPK signaling pathway	36	2.37455	0.000172207	ARRB2, CSF1, DUSP1, DUSP10, DUSP16, DUSP5, EFNA3, EFNA5, EGFR, EREG, FGF18, GADD45B, GADD45G, GNA12, IL1A, IL1B, KITLG, MAP2K2, MAP2K3, MAP3K8, MAPK10, MAPKAPK2, MET, NR4A1, PAK1, PLA2G4A, PPM1B, RAC1, RAF1, RASA2, RELB, STMN1, TGFA, TGFB2, TNF, TRAF2
RELA decreasing	GO:0006954	inflammatory response	43	2.42796	0.000413065	ANXA1, BDKRB1, BMP6, CAMK1D, CCL1, CCL20, CCL21, CCL5, CSF1, CUL3, CXCL13, CXCL2, CXCL5, CXCL8, CYP26B1, HCK, HDAC9, IL1A, IL1B, IL23A, IL2RA, MAP2K3, MAPKAPK2, MFHAS1, NFATC4, NFE2L2, NFKBID, NINJ1, NOX1, NR4A1, OLR1, RAC1, RELB, RIPK2, SERPINA3, THBS1, TLR10, TNF, TNFAIP3, TNFAIP6, TNIP1, ZC3H12A, ZNF580
RELA decreasing	hsa04933	AGE-RAGE signaling pathway in diabetic complications	18	3.52656	0.000548911	CXCL8, EDN1, ICAM1, IL1A, IL1B, MAPK10, NOX1, PIM1, PLCG1, PLCG2, RAC1, SERPINE1, SMAD2, SMAD3, STAT5A, STAT5B, TGFB2, TNF
RELA decreasing	hsa04360	Axon guidance	25	2.68858	0.000752299	CAMK2G, CFL2, EFNA3, EFNA5, GNAI1, ITGB1, MET, NEO1, NFATC4, NRP1, PAK1, PLCG1, PLCG2, PLXNB2, RAC1, RAF1, RND1, RYK, SEMA3A, SEMA3C, SEMA4A, SEMA4B, SRC, SRGAP1, SSH1
RELA decreasing	hsa05210	Colorectal cancer	16	3.63916	0.0010145	AXIN2, BBC3, EGFR, EREG, GADD45B, GADD45G, MAP2K2, MAPK10, PMAIP1, RAC1, RAF1, SMAD2, SMAD3, TCF7, TGFA, TGFB2
RELA decreasing	GO:0007165	signal transduction	93	1.67911	0.0011983	ABR, ANXA1, ARHGAP12, ARHGAP27, ARHGAP5, ARRB2, CAB39, CAMK1D, CAMK1G, CAP2, CCL1, CCL20, CDK6, CEACAM7, CXCL5, CXCL8, DUSP1, DUSP10, DUSP16, DUSP5, EGFR, ELK3, ENHO, FGF18, GDF15, GEM, GNA12, GNA13, GPNMB, GRB10, IGFBP7, IL1B, IL2RB, IL7R, KLRC2, KREMEN2, LALBA, LRP12, MAP2K3, MAPK10, MAPK6, MCC, MET, MFHAS1, NCR3LG1, NEDD9, NOSTRIN, NOX1, NR4A1, NRP1, OSGIN2, PDE10A, PDPN, PLAU, PLAUR, PPFIA1, …
RELA decreasing	hsa04218	Cellular senescence	22	2.77283	0.00135179	CALML3, CAPN2, CDK1, CDK6, CXCL8, ETS1, GADD45B, GADD45G, HIPK3, IL1A, MAP2K2, MAP2K3, MAPKAPK2, NBN, NFATC4, RAF1, SERPINE1, SMAD2, SMAD3, TGFB2, VDAC2, VDAC3
RELA decreasing	GO:0006915	apoptotic process	53	2.04655	0.00138664	AHR, BBC3, BCL2A1, BCL2L1, BIRC2, BIRC6, BIRC7, CAAP1, CARD14, CDK1, CLPTM1L, DAPK2, DDIT4, DRAM1, DUX4, EMP1, ERRFI1, GADD45B, GADD45G, GULP1, HIP1, HIPK3, IER3, IL1A, IL1B, IL2RA, IRF1, KRT20, LALBA, LGALS16, NR4A1, PAK1, PDCD6IP, PIM1, PMAIP1, PPP1R15A, RAF1, RELT, RFFL, RIPK2, SLC5A11, SMNDC1, SUDS3, SULF1, TAX1BP1, THBS1, TNFAIP3, TNFAIP8, TNFRSF10B, TNFRSF18, TNFSF14, YBX3, ZC3H12A
RELA decreasing	GO:1902042	negative regulation of extrinsic apoptotic signaling pathway via death domain receptors	10	8.25545	0.00138664	BCL2L1, BMP5, FGA, ICAM1, ITPRIP, RAF1, RFFL, SCRT2, SERPINE1, TNFAIP3
RELA decreasing	hsa05323	Rheumatoid arthritis	16	3.33271	0.00234828	ATP6V1G2, CCL20, CCL5, CSF1, CSF2, CTSL, CXCL2, CXCL5, CXCL8, ICAM1, IL1A, IL1B, IL23A, MMP1, TGFB2, TNF
RELA decreasing	GO:0004867	serine-type endopeptidase inhibitor activity	18	3.80658	0.0026286	AMBP, ANXA2, COL7A1, FURIN, ITIH2, SERPINA1, SERPINA10, SERPINA3, SERPINA6, SERPINB11, SERPINB5, SERPINB7, SERPINE1, SERPINE2, SPINK1, SPINT1, SPINT2, WFDC3
RELA decreasing	hsa04630	JAK-STAT signaling pathway	22	2.59128	0.00301372	BCL2L1, CSF2, EGFR, IFNAR2, IFNB1, IFNE, IFNGR2, IL23A, IL2RA, IL2RB, IL3RA, IL7, IL7R, LIF, LIFR, OSMR, PIM1, RAF1, SOCS3, SOCS6, STAT5A, STAT5B
RELA decreasing	hsa05167	Kaposi sarcoma-associated herpesvirus infection	24	2.42301	0.00316025	CALML3, CD200R1L, CDK6, CSF2, CXCL2, CXCL8, GNG4, HCK, ICAM1, IFNAR2, IFNB1, MAP2K2, MAPK10, MAPKAPK2, NFATC4, PIK3R5, PLCG1, PLCG2, PTGS2, RAC1, RAF1, SRC, TCF7, TRAF2
RELA decreasing	hsa04061	Viral protein interaction with cytokine and cytokine receptor	16	3.16607	0.00316025	CCL1, CCL20, CCL21, CCL4L2, CCL5, CSF1, CXCL13, CXCL2, CXCL5, CXCL8, IL2RA, IL2RB, TNF, TNFRSF10B, TNFRSF10C, TNFSF14
RELA decreasing	hsa04217	Necroptosis	21	2.6135	0.00316025	BIRC2, CAMK2G, CAPN2, CHMP2B, CHMP4B, IFNAR2, IFNB1, IFNGR2, IL1A, IL1B, MAPK10, PLA2G4A, RNF103-CHMP3, STAT5A, STAT5B, TNF, TNFAIP3, TNFRSF10B, TRAF2, VDAC2, VDAC3
RELA decreasing	hsa04151	PI3K-Akt signaling pathway	36	1.96786	0.00319134	BCL2L1, CDK6, CSF1, DDIT4, EFNA3, EFNA5, EGFR, EREG, FGF18, GNG4, IFNAR2, IFNB1, IL2RA, IL2RB, IL3RA, IL7, IL7R, ITGA6, ITGAV, ITGB1, ITGB5, ITGB8, KITLG, LAMA2, LAMB3, LAMC2, MAP2K2, MET, NR4A1, OSMR, PIK3R5, PPP2R2A, RAC1, RAF1, TGFA, THBS1
RELA decreasing	hsa05120	Epithelial cell signaling in Helicobacter pylori infection	13	3.62315	0.00392868	ADAM17, ATP6V1G2, CCL5, CXCL2, CXCL8, EGFR, MAPK10, MET, PAK1, PLCG1, PLCG2, RAC1, SRC
RELA decreasing	hsa05222	Small cell lung cancer	15	3.1916	0.00392868	BCL2L1, BIRC2, BIRC7, CDK6, GADD45B, GADD45G, ITGA6, ITGAV, ITGB1, LAMA2, LAMB3, LAMC2, PTGS2, TRAF2, ZBTB17
RELA decreasing	hsa04510	Focal adhesion	24	2.33946	0.00392868	ACTB, ARHGAP5, BIRC2, CAPN2, CAV1, CAV2, EGFR, EMP1, ITGA6, ITGAV, ITGB1, ITGB5, ITGB8, LAMA2, LAMB3, LAMC2, MAPK10, MET, PAK1, RAC1, RAF1, SRC, THBS1, TLN2
RELA decreasing	hsa05205	Proteoglycans in cancer	24	2.32799	0.00400271	ACTB, CAMK2G, CAV1, CAV2, CTSL, EGFR, ITGAV, ITGB1, ITGB5, MAP2K2, MET, PAK1, PLAU, PLAUR, PLCG1, PLCG2, RAC1, RAF1, SMAD2, SRC, TGFB2, THBS1, TNF, WNT10B
RELA decreasing	hsa05223	Non-small cell lung cancer	13	3.52388	0.00409692	CDK6, EGFR, EML4, GADD45B, GADD45G, MAP2K2, MET, PLCG1, PLCG2, RAF1, STAT5A, STAT5B, TGFA
RELA decreasing	hsa04657	IL-17 signaling pathway	15	3.12441	0.00409692	CCL20, CSF2, CXCL2, CXCL5, CXCL8, IL1B, MAPK10, MAPK6, MMP1, MMP13, MUC5AC, PTGS2, TNF, TNFAIP3, TRAF2
RELA decreasing	hsa05225	Hepatocellular carcinoma	21	2.44439	0.00498581	ACTB, AXIN2, BCL2L1, CDK6, EGFR, GADD45B, GADD45G, GSTA2, MAP2K2, MET, NFE2L2, PLCG1, PLCG2, RAF1, SMAD2, SMAD3, TCF7, TGFA, TGFB2, TXNRD1, WNT10B
RELA decreasing	hsa05214	Glioma	13	3.38478	0.00531547	CALML3, CAMK1D, CAMK1G, CAMK2G, CDK6, EGFR, GADD45B, GADD45G, MAP2K2, PLCG1, PLCG2, RAF1, TGFA
RELA decreasing	hsa05212	Pancreatic cancer	13	3.34082	0.00576501	BCL2L1, CDK6, EGFR, GADD45B, GADD45G, MAPK10, PLD1, RAC1, RAF1, SMAD2, SMAD3, TGFA, TGFB2
RELA decreasing	hsa04210	Apoptosis	18	2.61899	0.00578588	ACTB, BBC3, BCL2A1, BCL2L1, BIRC2, CAPN2, CTSL, GADD45B, GADD45G, IL3RA, MAP2K2, MAPK10, PMAIP1, RAF1, TNF, TNFRSF10B, TRAF2, TUBA3E
RELA decreasing	hsa05145	Toxoplasmosis	16	2.82685	0.00578588	BCL2L1, BIRC2, BIRC7, GNAI1, IFNGR2, ITGA6, ITGB1, LAMA2, LAMB3, LAMC2, MAP2K3, MAPK10, PIK3R5, PPIF, TGFB2, TNF
RELA decreasing	hsa05133	Pertussis	13	3.29799	0.00578588	CALML3, CFL2, CXCL5, CXCL8, GNAI1, IL1A, IL1B, IL23A, IRF1, ITGAM, ITGB1, MAPK10, TNF
RELA decreasing	hsa05418	Fluid shear stress and atherosclerosis	18	2.52612	0.00810413	ACTB, CALML3, CAV1, CAV2, CTSL, DUSP1, EDN1, GSTA2, ICAM1, IL1A, IL1B, ITGAV, MAPK10, NFE2L2, NOX1, RAC1, SRC, TNF
RELA decreasing	hsa04625	C-type lectin receptor signaling pathway	15	2.82685	0.008404	BCL3, CALML3, IL1B, IL23A, IRF1, MAPK10, MAPKAPK2, NFATC4, PAK1, PLCG2, PTGS2, RAF1, RELB, SRC, TNF
RELA decreasing	GO:0016477	cell migration	29	2.52467	0.00875579	BDKRB1, CDK1, CTNNA1, CUL3, ERRFI1, FMNL1, ITGAV, ITGB1, ITGB5, ITGB8, JUP, LAMB3, LAMC2, LIMD1, MET, NEDD9, NOSTRIN, NOX1, PAK1, PDPN, PLCG1, PPP1R9B, RAC1, RASGEF1A, RND1, RND3, TGFB2, THBS1, TNFAIP3
RELA decreasing	GO:0001525	angiogenesis	28	2.53918	0.00981068	ADRA2B, AMOTL1, ANXA2, APOLD1, CALCRL, CAV1, CLIC4, COL8A1, CXCL17, CXCL8, ELK3, EREG, FGF18, IGFBP7, ITGAV, ITGB1, NINJ1, NOX1, NRP1, PTGS2, SAT1, SEMA4A, SERPINE1, TGFA, TGFBI, TNFAIP2, UBP1, ZC3H12A
RELA decreasing	GO:0005178	integrin binding	21	2.96067	0.0111792	ACTN2, ADAM17, EGFR, FBLN1, FBLN5, GPNMB, ICAM1, IL1B, ISG15, ITGA6, ITGAM, ITGAV, ITGB1, ITGB5, ITGB8, LAMC2, LGALS8, SRC, TGFBI, THBS1, TLN2
RELA decreasing	hsa04012	ErbB signaling pathway	13	2.9912	0.0127304	CAMK2G, EGFR, EREG, MAP2K2, MAPK10, PAK1, PLCG1, PLCG2, RAF1, SRC, STAT5A, STAT5B, TGFA
RELA decreasing	GO:0045944	positive regulation of transcription by RNA polymerase II	83	1.59477	0.0128949	AHR, AIRE, ALX4, ANXA2, ATOH7, BACH1, BCL3, BCL9L, BMP5, BMP6, BRD4, CCNT2, CHD8, DUX4, EDN1, EGFR, EGLN1, EHF, EIF5AL1, ELK3, ETS1, ETS2, FOXJ3, GATA5, GLI1, GLIS3, HHEX, HIVEP1, HNF1B, HNRNPU, ID4, IER5, IFNB1, IL1A, IL1B, IL23A, IRF1, ITGA6, JUP, KDM6B, LIF, LPIN2, MET, MYO1C, NACA, NCOA1, NCOA7, NFATC4, NFE2L2, NFKBIZ, NOS1, NOTCH3, NR4A1, NR4A2, P2RY1, PAX8, PBX1, PRDM5, RAF1, RELB, RIPK2, S…
RELA decreasing	GO:0035259	nuclear glucocorticoid receptor binding	7	9.40449	0.0169314	ETS2, NCOR2, NR4A1, NR4A2, SMAD2, SMAD3, STAT5B
RELA decreasing	hsa04062	Chemokine signaling pathway	21	2.15309	0.0176854	ARRB2, CCL1, CCL20, CCL21, CCL4L2, CCL5, CXCL13, CXCL2, CXCL5, CXCL8, GNAI1, GNG4, HCK, PAK1, PIK3R5, PLCG1, PLCG2, RAC1, RAF1, SRC, STAT5B
RELA decreasing	hsa05166	Human T-cell leukemia virus 1 infection	23	2.0318	0.0205538	BCL2L1, CSF2, ETS1, ETS2, ICAM1, IL2RA, IL2RB, MAP2K2, MAPK10, MMP7, NFATC4, NRP1, RELB, SLC2A1, SMAD2, SMAD3, STAT5A, STAT5B, TGFB2, TLN2, TNF, VDAC2, VDAC3
RELA decreasing	hsa04664	Fc epsilon RI signaling pathway	11	3.1546	0.0213689	CSF2, FCER1A, MAP2K2, MAP2K3, MAPK10, PLA2G4A, PLCG1, PLCG2, RAC1, RAF1, TNF
RELA decreasing	hsa04015	Rap1 signaling pathway	22	2.05347	0.0213689	ACTB, CALML3, CSF1, EFNA3, EFNA5, EGFR, FGF18, GNAI1, ITGAM, ITGB1, KITLG, MAP2K2, MAP2K3, MET, P2RY1, PFN1, PLCG1, RAC1, RAF1, SRC, THBS1, TLN2
RELA decreasing	hsa04148	Efferocytosis	18	2.26868	0.0213689	ADAM17, ATP8A1, CAMK2G, DUSP16, DUSP5, GPR132, GULP1, ITGAV, ITGB5, LRP1, MAP2K2, MAPKAPK2, NFATC4, PBX1, PTGS2, RAC1, SLC2A1, THBS1
RELA decreasing	hsa05412	Arrhythmogenic right ventricular cardiomyopathy	12	2.76111	0.0337614	ACTB, ACTN2, CTNNA1, ITGA6, ITGAV, ITGB1, ITGB5, ITGB8, JUP, LAMA2, NOS1, TCF7
RELA decreasing	GO:0019221	cytokine-mediated signaling pathway	19	2.95374	0.0346756	CAV1, EREG, HCK, IFNB1, IFNE, IFNGR2, IL1A, IL1B, IL2RB, IL3RA, IL7, IL7R, LIFR, NFKBIZ, OSMR, RIPK2, SOCS3, STAT5A, STAT5B
RELA decreasing	hsa05219	Bladder cancer	8	3.86106	0.0347173	CXCL8, DAPK2, EGFR, MAP2K2, MMP1, RAF1, SRC, THBS1
RELA decreasing	hsa04115	p53 signaling pathway	11	2.90223	0.0347392	BBC3, BCL2L1, CDK1, CDK6, GADD45B, GADD45G, PMAIP1, SERPINB5, SERPINE1, THBS1, TNFRSF10B
RELA decreasing	hsa04014	Ras signaling pathway	23	1.91228	0.0347392	BCL2L1, CALML3, CSF1, EFNA3, EFNA5, EGFR, ETS1, ETS2, FGF18, GNG4, KITLG, MAP2K2, MAPK10, MET, PAK1, PLA2G4A, PLCG1, PLCG2, PLD1, RAC1, RAF1, RASA2, TGFA
RELA decreasing	hsa04640	Hematopoietic cell lineage	13	2.57243	0.0347392	CD22, CSF1, CSF2, IL1A, IL1B, IL2RA, IL3RA, IL7, IL7R, ITGA6, ITGAM, KITLG, TNF
RELA decreasing	hsa04215	Apoptosis - multiple species	7	4.32861	0.0368201	BBC3, BCL2L1, BIRC2, BIRC6, BIRC7, MAPK10, PMAIP1
RELA decreasing	GO:0032743	positive regulation of interleukin-2 production	9	5.9852	0.0380547	ANXA1, CARD11, IL1A, IL1B, PLCG2, RIPK2, SPTBN1, STAT5B, TRAF2
RELA decreasing	GO:0098609	cell-cell adhesion	22	2.60742	0.0415584	ANXA1, ANXA2, CNN3, CTNNA1, EGFR, ICAM1, ITGA6, ITGAM, ITGAV, ITGB1, ITGB5, ITGB8, JUP, KRT18, LAMC2, NEO1, PDLIM5, RAB10, SOX9, SRC, TLN2, VMP1
RELA decreasing	GO:0070301	cellular response to hydrogen peroxide	12	4.16362	0.0415584	ANXA1, CDK1, ECT2, EDN1, EZH2, GATA5, KDM6B, NFE2L2, PPIF, SRC, TNFAIP3, ZNF580
RELA decreasing	hsa05142	Chagas disease	13	2.49751	0.0420502	CCL5, CXCL8, GNA15, GNAI1, IFNB1, IFNGR2, IL1B, MAPK10, PPP2R2A, SERPINE1, SMAD2, TGFB2, TNF
RELA decreasing	GO:0000976	transcription cis-regulatory region binding	25	2.34974	0.0424194	AHR, ARID5B, ATOH7, BRD4, CIART, DUX4, ETS1, FOXK1, GATA5, GLI1, HHEX, IRF1, MAFK, NFATC4, NFE2L2, PAX8, PBX1, PRDM5, SMAD2, SMAD3, SOX13, TBL1X, TBL1XR1, TCF7, TNF
RELA decreasing	hsa04810	Regulation of actin cytoskeleton	22	1.89276	0.0440864	ACTB, BDKRB1, C9, CFL2, EGFR, FGF18, GNA12, GNA13, ITGA6, ITGAM, ITGAV, ITGB1, ITGB5, ITGB8, MAP2K2, PAK1, PFN1, RAC1, RAF1, SRC, SSH1, TMSB4X
RELA decreasing	hsa04650	Natural killer cell mediated cytotoxicity	15	2.2658	0.0440864	CSF2, ICAM1, IFNAR2, IFNB1, IFNGR2, KLRC2, MAP2K2, PAK1, PLCG1, PLCG2, RAC1, RAF1, SH2D1B, TNF, TNFRSF10B
RELA decreasing	hsa05417	Lipid and atherosclerosis	21	1.92383	0.0440864	BCL2L1, CALML3, CAMK2G, CCL5, CXCL2, CXCL8, ICAM1, IFNB1, IL1B, MAP2K3, MAPK10, MMP1, NFE2L2, NOX1, OLR1, PLCG1, RAC1, SRC, TNF, TNFRSF10B, TRAF2
RELA decreasing	hsa05164	Influenza A	18	2.05886	0.0440864	ACTB, CCL5, CDK6, CXCL8, ICAM1, IFNAR2, IFNB1, IFNGR2, IL1A, IL1B, KPNA7, MAP2K2, NXT2, RAF1, SOCS3, TNF, TNFRSF10B, TRIM25
RELA decreasing	hsa05221	Acute myeloid leukemia	10	2.90999	0.0463352	BCL2A1, CSF2, ITGAM, JUP, MAP2K2, PIM1, RAF1, STAT5A, STAT5B, TCF7

## Sheet: RELA unchanged
ChIP group	Term id	Term description	Count	Fold enrichment	Benjamini	Genes
RELA unchanged	hsa04668	TNF signaling pathway	46	5.12228	1.5244e-18	AKT3, BCL3, BIRC3, CASP10, CCL2, CCL20, CCL5, CEBPB, CFLAR, CREB1, CREB3L3, CSF2, CX3CL1, CXCL1, CXCL10, CXCL2, CXCL3, CXCL5, CYLD, EDN1, FOS, FRMD8, ICAM1, IKBKB, IL18R1, IL6, IRF1, ITCH, LIF, MAP2K3, MAP3K14, MAP3K5, NFKB1, NFKBIA, NOD2, PIK3R1, PTGS2, RHBDF2, RIPK1, SOCS3, TAB2, TNFAIP3, TRAF1, TRAF2, TRAF3, VEGFD
RELA unchanged	GO:0005515	protein binding	1033	1.12781	1.41566e-11	AACS, ABCB11, ABCC2, ABCC4, ABI1, ABLIM1, ABLIM3, ABR, ACACB, ACBD6, ACE, ACLY, ACO1, ACP2, ACSL5, ACTBL2, ACTN1, ACTN4, ACTRT3, ADAM23, ADAP1, ADGRF4, ADORA2B, ADRA1B, ADRB1, ADTRP, AGBL2, AGFG1, AGR2, AGTRAP, AICDA, AK3, AK4, AKIRIN2, AKR1B1, AKR1B15, AKR1C1, AKT3, ALCAM, ALDH1A1, ALDH3A1, ALDH3B1, ALDH3B2, ALKBH3, AMBRA1, ANAPC16, ANKRA2, ANKRD1, ANKRD44, ANKRD55, ANKS1B, ANXA2, ANXA5, ANXA7, …
RELA unchanged	GO:0045944	positive regulation of transcription by RNA polymerase II	143	1.79703	2.51379e-08	ABLIM3, ACTN4, AKIRIN2, ANXA2, ARNT2, ATAD2B, ATOH7, ATOH8, BATF, BCL3, BCL9L, BMPR1B, CEBPB, CEBPD, CREB1, CREB3L3, CREBRF, CSF3, CSRNP1, CX3CL1, CXCL10, DHX9, DOT1L, DUX4, E2F2, EDN1, EGFR, EGLN1, EHF, ELF3, EPAS1, ETS1, ETS2, ETV4, F2RL1, FGF2, FOS, FOSL2, FOXA1, FOXF1, FOXJ2, FOXK2, FOXN4, GATA6, GLIS2, GPBP1, HDGF, HIPK2, HLF, HNF1A, HNF4A, IKBKB, IKZF3, IL1A, IL6, IRF1, IRF2BPL, JUP, KLF10,…
RELA unchanged	GO:0006954	inflammatory response	67	2.47427	3.3613e-08	AGR2, BCL6, BDKRB2, BMPR1B, C3, C5AR1, CAMK1D, CCL2, CCL20, CCL21, CCL28, CCL4, CCL5, CCR7, CD44, CD96, CEBPB, CX3CL1, CXCL1, CXCL10, CXCL2, CXCL3, CXCL5, CXCL8, CYBA, ELF3, EPHA2, F11R, F2RL1, FOS, GGT5, HSPG2, IKBKB, IL18R1, IL18RAP, IL1A, IL6, IRAK2, ITCH, ITGB2, MAP2K3, MAPKAPK2, MFHAS1, NDST1, NFE2L2, NFKB1, NFKB2, NINJ1, ORM1, RAC1, RARRES2, REL, RELB, RIPK1, RIPK2, SERPINA3, SMAD1, STAT3, …
RELA unchanged	GO:0098609	cell-cell adhesion	41	3.17812	1.91125e-07	ANXA2, BAIAP2L1, CD34, CD44, CDH2, CELSR2, CLSTN3, CNTN1, CSTA, CX3CL1, DLG4, DLG5, EGFR, F11R, FOXF1, ICAM1, ITGA5, ITGA9, ITGAM, ITGAV, ITGB1, ITGB2, ITGB5, ITGB8, ITGBL1, JUP, KRT18, LAMA3, LIMS1, LRP6, NPHS1, NRCAM, PKP1, PLPP3, RAB10, RAPGEF1, S100A11, TJP3, TLN2, TMOD3, VNN1
RELA unchanged	hsa04064	NF-kappa B signaling pathway	29	3.65983	3.38294e-07	BCL2L1, BIRC3, CCL21, CCL4, CFLAR, CXCL1, CXCL2, CXCL3, CXCL8, CYLD, EDAR, GADD45A, ICAM1, IKBKB, LBP, LTBR, MAP3K14, NFKB1, NFKB2, NFKBIA, PTGS2, RELB, RIPK1, TAB2, TICAM1, TNFAIP3, TRAF1, TRAF2, TRAF3
RELA unchanged	hsa05200	Pathways in cancer	79	1.96405	6.02084e-07	AKT3, ARNT2, BBC3, BCL2L1, BDKRB2, BID, BIRC3, CALML3, CALML5, CCDC6, CDKN1A, COL4A2, CSF2RA, CSF3R, CXCL8, DAPK2, E2F2, EDN1, EGFR, EGLN1, EPAS1, ETS1, F2, FGF2, FN1, FOS, FZD9, GADD45A, GSTA3, GSTP1, IFNAR2, IFNGR1, IFNGR2, IKBKB, IL6, ITGAV, ITGB1, JUP, KITLG, LAMA3, LAMA5, LAMB3, LRP6, MITF, MYC, NFE2L2, NFKB1, NFKB2, NFKBIA, NOTCH4, PAX8, PIK3R1, PLCB4, PPARD, PTEN, PTGS2, RAC1, RAC2, RALGDS…
RELA unchanged	GO:0071222	cellular response to lipopolysaccharide	38	3.00508	3.82021e-06	AICDA, ANKRD1, ASS1, CAPN2, CCL2, CCL28, CSF2, CSF3, CXCL1, CXCL10, CXCL2, CXCL3, CXCL5, CXCL8, GSTP1, IL1A, IL6, IRAK2, LBP, LITAF, MAP2K3, NFKB1, NFKBIZ, NOD2, PDE4B, PPARD, PTGS2, RARA, SBNO2, SERPINE1, SIRPA, SLC7A5, TICAM1, TNFAIP3, TNIP1, XBP1, ZC3H12A, ZFP36
RELA unchanged	hsa05222	Small cell lung cancer	25	3.56213	4.85805e-06	AKT3, BCL2L1, BIRC3, CDKN1A, COL4A2, E2F2, FN1, GADD45A, IKBKB, ITGAV, ITGB1, LAMA3, LAMA5, LAMB3, MYC, NFKB1, NFKBIA, PIK3R1, PTEN, PTGS2, RARB, TP53, TRAF1, TRAF2, TRAF3
RELA unchanged	hsa05167	Kaposi sarcoma-associated herpesvirus infection	38	2.56909	9.60769e-06	AKT3, BID, C3, CALML3, CALML5, CDKN1A, CREB1, CSF2, CXCL1, CXCL2, CXCL3, CXCL8, E2F2, FGF2, FOS, ICAM1, IFNAR2, IFNGR1, IKBKB, IKBKE, IL6, MAPKAPK2, MYC, NFKB1, NFKBIA, PIK3R1, PTGS2, RAC1, RCAN1, STAT1, STAT3, TCF7L2, TICAM1, TP53, TRAF2, TRAF3, TYK2, ZFP36
RELA unchanged	hsa05417	Lipid and atherosclerosis	40	2.45391	1.25384e-05	AKT3, BCL2L1, BID, CALML3, CALML5, CCL2, CCL5, CXCL1, CXCL2, CXCL3, CXCL8, CYBA, CYP2A7, CYP2B6, ERO1A, FOS, ICAM1, IKBKB, IKBKE, IL6, LBP, MAP2K3, MAP3K5, NCF1, NFE2L2, NFKB1, NFKBIA, PIK3R1, PLCB4, RAC1, SOD2, STAT3, TAB2, TANK, TICAM1, TNFRSF10A, TP53, TRAF2, TRAF3, XBP1
RELA unchanged	hsa04657	IL-17 signaling pathway	24	3.34765	1.84244e-05	CCL2, CCL20, CEBPB, CSF2, CSF3, CXCL1, CXCL10, CXCL2, CXCL3, CXCL5, CXCL8, FOS, IKBKB, IKBKE, IL6, LCN2, MUC5B, NFKB1, NFKBIA, PTGS2, TAB2, TNFAIP3, TRAF2, TRAF3
RELA unchanged	hsa04621	NOD-like receptor signaling pathway	36	2.52402	2.12391e-05	ATG5, BCL2L1, BIRC3, CCL2, CCL5, CXCL1, CXCL2, CXCL3, CXCL8, CYBA, GABARAPL1, IFNAR2, IKBKB, IKBKE, IL6, NAMPT, NFKB1, NFKBIA, NOD2, OAS3, PANX1, PLCB4, RBCK1, RIPK1, RIPK2, STAT1, TAB2, TANK, TICAM1, TNFAIP3, TRAF2, TRAF3, TXNIP, TYK2, VDAC1, YWHAE
RELA unchanged	hsa05161	Hepatitis B	32	2.60145	4.70848e-05	AKT3, BID, CASP10, CDKN1A, CREB1, CREB3L3, CXCL8, E2F2, FOS, HSPG2, IKBKB, IKBKE, IL6, MAP2K3, MYC, NFKB1, NFKBIA, PIK3R1, SOS1, STAT1, STAT3, STAT4, STAT5B, STAT6, TAB2, TGFB2, TGFBR2, TICAM1, TP53, TRAF3, TYK2, YWHAZ
RELA unchanged	hsa04218	Cellular senescence	31	2.61646	5.40001e-05	AKT3, CALML3, CALML5, CAPN2, CDKN1A, CXCL8, E2F2, ETS1, GADD45A, HIPK2, IL1A, IL6, MAP2K3, MAPKAPK2, MYBL2, MYC, NBN, NFKB1, PIK3R1, PTEN, RRAS2, SERPINE1, SLC25A5, SMAD2, SQSTM1, TGFB2, TGFBR2, TP53, VDAC1, ZFP36L1, ZFP36L2
RELA unchanged	hsa05142	Chagas disease	24	3.08764	5.40001e-05	ACE, AKT3, BDKRB2, C3, CCL2, CCL5, CFLAR, CXCL8, FOS, GNAL, IFNGR1, IFNGR2, IKBKB, IL6, NFKB1, NFKBIA, PIK3R1, PLCB4, PPP2CB, SERPINE1, SMAD2, TGFB2, TGFBR2, TICAM1
RELA unchanged	hsa04380	Osteoclast differentiation	29	2.68729	6.36143e-05	AKT3, CREB1, CYBA, CYLD, FOS, FOSL2, IFNAR2, IFNGR1, IFNGR2, IKBKB, IL1A, MAP3K14, MITF, NCF1, NFKB1, NFKB2, NFKBIA, PIK3R1, RAC1, RELB, SIRPA, SOCS3, SQSTM1, STAT1, TAB2, TGFB2, TGFBR2, TRAF2, TYK2
RELA unchanged	GO:0003700	DNA-binding transcription factor activity	76	1.89678	8.22618e-05	ARNT2, ATOH7, ATOH8, BATF, BCL6, BHLHE40, CEBPB, CREB1, CSRNP1, E2F2, ELF3, EPAS1, ETS1, ETS2, ETV4, FOS, FOSL2, FOXA1, FOXK2, FOXN2, FOXN4, FOXP1, GATA6, GPBP1, HLF, HNF1A, HNF4A, IKZF3, IRF1, KLF10, KLF11, KLF3, KLF9, MLXIPL, MSC, MYC, MYCN, MZF1, NFE2L2, NFIA, NFIB, NFKB1, NFKB2, NR1D2, NR2E3, NR3C1, NR5A2, PAX8, PITX1, PPARD, PRDM5, RARA, RARB, REL, RELB, RFX2, RFX3, SMAD1, SMAD2, STAT1, STAT…
RELA unchanged	hsa05169	Epstein-Barr virus infection	36	2.33843	8.29394e-05	AKT3, BID, CD44, CDKN1A, CXCL10, E2F2, ENTPD1, GADD45A, ICAM1, IFNAR2, IKBKB, IKBKE, IL6, MAP2K3, MAP3K14, MYC, NEDD4, NFKB1, NFKB2, NFKBIA, NFKBIE, OAS3, PIK3R1, PSMC4, RAC1, RELB, RIPK1, STAT1, STAT3, TAB2, TAPBP, TNFAIP3, TP53, TRAF2, TRAF3, TYK2
RELA unchanged	hsa05418	Fluid shear stress and atherosclerosis	28	2.63143	0.000128539	AKT3, ASS1, BMPR1B, CALML3, CALML5, CAV1, CAV2, CCL2, CYBA, DUSP1, EDN1, FOS, GSTA3, GSTP1, ICAM1, IKBKB, IL1A, ITGAV, MAP3K5, NCF1, NFE2L2, NFKB1, PIK3R1, RAC1, RAC2, SDC4, SQSTM1, TP53
RELA unchanged	GO:0001228	DNA-binding transcription activator activity, RNA polymerase II-specific	65	1.9598	0.000133636	ARNT2, BATF, CEBPB, CEBPD, CREB1, CREB3L3, CREBRF, CSRNP1, DUX4, E2F2, EHF, ELF3, EPAS1, ETS1, ETV4, FOS, FOSL2, FOXA1, FOXF1, FOXJ2, FOXK2, GLIS2, HLF, HNF1A, HNF4A, IKZF3, IRF1, IRX4, KLF10, KLF13, KLF5, KLF6, LITAF, MITF, MLXIPL, MYBL2, MYC, MYCN, MZF1, NFE2L2, NFIA, NFIB, NFKB1, NFKB2, NOTCH4, NR2E3, NR3C1, NR5A2, PAX8, PITX1, PLSCR1, REL, RFX2, SMAD1, SMAD2, SPIC, STAT3, STAT5B, STAT6, TEF, …
RELA unchanged	GO:0031625	ubiquitin protein ligase binding	47	2.25549	0.000133636	AICDA, AMBRA1, ANKRA2, ASB4, BID, CASP10, CDKN1A, DIO2, EGFR, GABARAPL1, GPI, HM13, IKBKE, LTBR, MC4R, MFHAS1, NEK6, NFE2L2, NFKBIA, NGFR, NLK, PPARGC1A, RAD18, RANGAP1, RFFL, RHOBTB3, RIPK1, RTN4, SLC25A5, SMAD1, SMAD2, SMAD7, SQSTM1, TANK, TNK2, TP53, TRAF1, TRAF2, TRAF3, TRIB1, TRIB2, TRIB3, TSG101, TXNIP, XBP1, YWHAE, YWHAZ
RELA unchanged	hsa05160	Hepatitis C	30	2.50021	0.00014811	AKT3, BID, CDKN1A, CFLAR, CLDN11, CLDN16, CXCL10, E2F2, EGFR, IFNAR2, IKBKB, IKBKE, MYC, NFKB1, NFKBIA, OAS3, PIK3R1, PPP2CB, RIPK1, SOCS3, SOS1, STAT1, STAT3, TICAM1, TP53, TRAF2, TRAF3, TYK2, YWHAE, YWHAZ
RELA unchanged	hsa04933	AGE-RAGE signaling pathway in diabetic complications	22	2.88638	0.000339349	AKT3, CCL2, COL4A2, CXCL8, EDN1, F3, FN1, ICAM1, IL1A, IL6, NFKB1, PIK3R1, PLCB4, RAC1, SERPINE1, SMAD2, STAT1, STAT3, STAT5B, TGFB2, TGFBR2, VEGFD
RELA unchanged	hsa05146	Amoebiasis	22	2.83034	0.000437619	ACTN1, ACTN4, C9, COL4A2, CSF2, CXCL1, CXCL2, CXCL3, CXCL8, FN1, GNAL, HSPB1, IL6, ITGAM, ITGB2, LAMA3, LAMA5, LAMB3, NFKB1, PIK3R1, PLCB4, TGFB2
RELA unchanged	GO:0030593	neutrophil chemotaxis	17	4.43645	0.000618071	BSG, C5AR1, CCL28, CSF3R, CX3CL1, CXCL1, CXCL10, CXCL2, CXCL3, CXCL5, CXCL8, EDN2, ITGA9, ITGB2, LBP, PDE4B, TGFB2
RELA unchanged	GO:0007165	signal transduction	130	1.5351	0.000618071	ABR, ADGRA1, AKT3, ALCAM, ANXA5, ARFRP1, ARHGAP12, ARHGAP18, ARHGAP31, ASB2, BCAR3, BMP1, BMP8A, C3, C5AR1, CALML5, CAMK1D, CARTPT, CCL2, CCL20, CCL28, CCL4, CD34, CD38, CEACAM4, CEACAM7, CHN1, CMTM8, CREB1, CSF3R, CSNK1A1, CXCL1, CXCL10, CXCL5, CXCL8, DLG4, DLG5, DUSP1, DUSP16, EGFR, EPAS1, FAM83F, FEZ2, FGF2, FLNB, GDF15, GNAL, GPI, GPRC5A, GRAP, GRB10, HDGF, HUNK, IFNGR1, IGFBP1, IL18R1, IL32,…
RELA unchanged	GO:0008285	negative regulation of cell population proliferation	56	2.01575	0.000675066	ABI1, ALDH1A2, AMBRA1, ARID2, ASPH, BTG3, CBFA2T3, CDKN1A, CHD5, CXCL1, CXCL8, DLG5, DUSP1, DUX4, ETS1, FTH1, HNF4A, HSPG2, IL1A, IL6, IRF1, KLF10, KLF11, KLF13, LIF, LMNA, MDM4, MSX2, NR2E3, P3H2, PTEN, PTGES, PTGS2, PTHLH, PTPN1, PTPRK, RARA, RARRES1, RB1CC1, S100A11, SH3BP4, SMAD1, SMAD2, SOD2, SSTR4, STAT3, STK11, SULT2B1, TGFB2, TNFRSF9, TP53, TSG101, VDR, WWC1, ZBTB16, ZBTB7C
RELA unchanged	GO:1902895	positive regulation of miRNA transcription	17	4.29334	0.000717394	ATOH8, EGFR, ETS1, FGF2, FOS, FOXA1, IL6, KLF5, MYC, MYCN, NGFR, NR3C1, SMAD1, SMAD2, STAT3, TGFB2, TP53
RELA unchanged	GO:0045893	positive regulation of DNA-templated transcription	80	1.74706	0.000747373	ACTN1, ANKRD1, ARNT2, ASPH, ATOH8, BCL3, CCDC124, CD38, CDK5RAP2, CEBPB, CHD4, CNOT6, CREB1, DOT1L, EGFR, ETS1, FANK1, FGF2, FOS, FOXA1, FOXF1, FOXJ2, FOXK2, GATA6, GLIS2, GPBP1, HNF1A, HNF4A, IKBKB, IL6, IRF1, IRX4, KLF6, KMT2E, LRP6, MAP2K3, MAP3K5, MITF, MLLT3, MLXIPL, MYC, MYCN, NCF1, NFE2L2, NFIA, NFIB, NFKB1, NOTCH4, NR1D2, NR5A2, PAX8, PER2, PPARD, PPARGC1A, RAP2C, RARA, RBCK1, RFX3, RNF14…
RELA unchanged	hsa05212	Pancreatic cancer	18	3.09766	0.000861675	AKT3, BCL2L1, CDKN1A, E2F2, EGFR, GADD45A, IKBKB, NFKB1, PIK3R1, RAC1, RAC2, RALGDS, SMAD2, STAT1, STAT3, TGFB2, TGFBR2, TP53
RELA unchanged	hsa04217	Necroptosis	28	2.33353	0.000868448	BID, BIRC3, CAPN2, CFLAR, CYLD, FTH1, IFNAR2, IFNGR1, IFNGR2, IL1A, PLA2G4A, PLA2G4E, RBCK1, RIPK1, SLC25A5, SMPD1, SQSTM1, STAT1, STAT3, STAT4, STAT5B, STAT6, TICAM1, TNFAIP3, TNFRSF10A, TRAF2, TYK2, VDAC1
RELA unchanged	hsa04620	Toll-like receptor signaling pathway	22	2.67454	0.000868448	AKT3, CCL4, CCL5, CXCL10, CXCL8, FOS, IFNAR2, IKBKB, IKBKE, IL6, LBP, MAP2K3, NFKB1, NFKBIA, PIK3R1, RAC1, RIPK1, STAT1, TAB2, TICAM1, TRAF3, TYK2
RELA unchanged	hsa04060	Cytokine-cytokine receptor interaction	43	1.91207	0.000868448	BMP8A, BMPR1B, CCL2, CCL20, CCL21, CCL28, CCL4, CCL5, CCR7, CSF2, CSF2RA, CSF3, CSF3R, CX3CL1, CXCL1, CXCL10, CXCL2, CXCL3, CXCL5, CXCL8, EBI3, EDAR, GDF15, IFNAR2, IFNGR1, IFNGR2, IL18R1, IL18RAP, IL1A, IL32, IL6, IL9R, LIF, LTBR, NGFR, RELL1, TGFB2, TGFBR2, TNFRSF10A, TNFRSF9, TNFSF15, TNFSF18, TNFSF8
RELA unchanged	GO:0019901	protein kinase binding	62	1.86558	0.000878483	ACTBL2, ANKRA2, AP2A1, AP2A2, ATP1B1, BCL2L1, CAV1, CAV2, CDH2, CDK5R2, CDK5RAP1, CDK5RAP2, CDKN1A, CRY2, CYLD, DLG4, EGFR, FAM83A, FAM83F, GATA6, HSPB1, IFNAR2, IKBKB, ITGB1, ITGB2, LIMS1, MAP2K3, MAP3K5, NEK6, NOD2, NR3C1, NRP1, PTPN1, PTPRC, PTPRK, RAC1, RAC2, RB1CC1, RELB, RFFL, RICTOR, RND1, RND3, SIK1, SLC12A7, SMAD1, SMAD2, SOS1, SQSTM1, STAT3, STX1B, TCF7L2, TFPT, TICAM1, TRAF2, TRAF3, TR…
RELA unchanged	GO:0005178	integrin binding	29	2.67169	0.000878483	ACTN1, ACTN4, ADAM23, ANXA7, CIB2, CX3CL1, EGFR, F11R, FBLN1, FGF2, FN1, HSPG2, ICAM1, ITGA5, ITGA9, ITGAM, ITGAV, ITGB1, ITGB2, ITGB5, ITGB8, ITGBL1, LAMA3, LAMA5, LGALS8, PLPP3, TGFBI, TLN2, TNC
RELA unchanged	GO:0042802	identical protein binding	167	1.4026	0.000947571	ACACB, AGR2, AGTRAP, AICDA, AKIRIN2, ALCAM, ANXA2, AOX1, ASS1, ATP6V1C2, B4GALT1, BCL2L1, BCL6, BMP1, BNIP3, C1QTNF1, C1QTNF6, C1S, CAT, CAV1, CCDC6, CCL4, CCL5, CD38, CDC42BPA, CDH2, CEBPD, CLDN11, CLDN16, CREB1, CREB3L3, CRYAA, CST3, CXCL5, DAPK2, DISC1, EGFR, EHD1, ERCC4, ESYT2, ETS1, FAM161A, FAM83A, FBLN1, FCHO2, FGF2, FLNB, FN1, FOS, FOXJ2, FOXP1, FTH1, GCH1, GRB10, HEXIM2, HINT3, HMG20A, H…
RELA unchanged	GO:0045296	cadherin binding	45	2.09224	0.000947571	ABI1, ARHGAP18, BSG, CAPZB, CAST, CDH2, CLINT1, COBLL1, EGFR, EHD1, EIF2S3, ENO1, EPHA2, EPN2, EPS15L1, ESYT2, F11R, FLNB, FSCN1, GPRC5A, ITGB1, JUP, LDHA, MARK2, MB21D2, MICALL1, MPRIP, PACSIN2, PDXDC1, PFKP, PKP1, PLEC, PLIN3, PTPN1, PUF60, RANGAP1, RPL23A, RSL1D1, RTN4, RUVBL1, STAT1, TMPO, VASP, YWHAE, YWHAZ
RELA unchanged	hsa05166	Human T-cell leukemia virus 1 infection	35	2.07049	0.00096842	AKT3, ANAPC16, BCL2L1, CDKN1A, CREB1, CREB3L3, CSF2, E2F2, ETS1, ETS2, FOS, ICAM1, IKBKB, IL6, ITGB2, LTBR, MAP3K14, MSX2, MYC, NFKB1, NFKB2, NFKBIA, NRP1, PIK3R1, PTEN, RELB, SLC25A5, SMAD2, STAT5B, TGFB2, TGFBR2, TLN2, TP53, VDAC1, ZFP36
RELA unchanged	GO:0007249	canonical NF-kappaB signal transduction	14	4.8714	0.00146146	BCL3, BIRC3, IKBKB, IRAK2, MAP3K14, NFKB1, NFKB2, NFKBIA, RASSF2, REL, RELB, RIPK2, TANK, TRIM8
RELA unchanged	hsa04510	Focal adhesion	32	2.08885	0.00172975	ACTN1, ACTN4, AKT3, BIRC3, CAPN2, CAV1, CAV2, COL4A2, COL6A3, EGFR, FLNB, FN1, ITGA5, ITGA9, ITGAV, ITGB1, ITGB5, ITGB8, LAMA3, LAMA5, LAMB3, PDGFC, PIK3R1, PTEN, RAC1, RAC2, RAPGEF1, SOS1, TLN2, TNC, VASP, VEGFD
RELA unchanged	hsa05221	Acute myeloid leukemia	16	3.11791	0.00181598	AKT3, CSF2, IKBKB, ITGAM, JUP, MYC, NFKB1, PER2, PIK3R1, PPARD, RARA, SOS1, STAT3, STAT5B, TCF7L2, ZBTB16
RELA unchanged	GO:0046330	positive regulation of JNK cascade	21	3.28819	0.00183432	CCL21, CCR7, DKK1, EDAR, EDN1, F2RL1, GADD45A, HIPK2, IL1A, LTBR, MAP3K5, MFHAS1, NCF1, NOD2, RASSF2, RB1CC1, RIPK1, RIPK2, SDCBP, SH3RF2, UNC5CL
RELA unchanged	GO:1990830	cellular response to leukemia inhibitory factor	22	3.16034	0.00183432	ADAM23, CREB1, EPS8, GFPT2, GLDC, ICAM1, KLF5, MSC, MYBL2, NR5A2, PARP16, PFKP, PRDM5, PTP4A3, RFX2, RPS16, SBNO2, SLC25A5, SMAD7, SOCS3, SPRY4, XBP1
RELA unchanged	GO:0019221	cytokine-mediated signaling pathway	27	2.74525	0.00183432	CAV1, CCL2, CD44, CSF2RA, CSF3, CSF3R, CX3CL1, EBI3, EDAR, EDN2, F3, IFNGR1, IFNGR2, IL1A, IL22RA2, IL6, IL9R, NFKBIZ, PIK3R1, RIPK2, SOCS3, SOS1, STAT3, STAT4, STAT5B, STAT6, TYK2
RELA unchanged	GO:0045766	positive regulation of angiogenesis	28	2.67333	0.00183768	AKT3, C3, C5AR1, CD34, CX3CL1, CXCL8, ETS1, F3, FGF2, GATA6, HIPK2, HSPB1, IL1A, ITGB1, ITGB2, ITGB8, JUP, NFE2L2, NINJ1, NRP1, RHOB, RTN4, SERPINE1, STAT3, TGFBR2, VEGFD, XBP1, ZC3H12A
RELA unchanged	GO:0051897	positive regulation of phosphatidylinositol 3-kinase/protein kinase B signal transduction	31	2.47653	0.00234388	AKR1C2, AMBRA1, C1QTNF1, CAT, CCL21, CCL5, CCR7, CSF3, CX3CL1, EGFR, F2, F2RL1, FGF2, FN1, GCNT2, GDF15, HIP1, ITGB1, MFHAS1, NCF1, NEDD4, NTRK3, PDGFC, PPARD, RICTOR, RTN4, SERPINA12, TCF7L2, TGFB2, TMEM100, XBP1
RELA unchanged	GO:0042060	wound healing	18	3.56766	0.00234388	ARHGEF19, CDKN1A, CFLAR, DCBLD2, FGF2, FN1, KRT6A, NOTCH4, PLEC, PLPP3, PPARD, SDC4, SMAD2, SMPD1, TGFB2, TPM1, TSKU, YAP1
RELA unchanged	GO:0033209	tumor necrosis factor-mediated signaling pathway	15	4.19412	0.00234388	ACTN4, BIRC3, IKBKB, KRT18, KRT8, LIMS1, NFKBIA, NSMAF, RIPK1, STAT1, TNFSF18, TP53, TRAF1, TRAF2, TRAF3
RELA unchanged	hsa05202	Transcriptional misregulation in cancer	31	2.07467	0.00235691	ARNT2, BCL2L1, BCL6, BIRC3, CDKN1A, CEBPB, CSF2, CXCL8, DOT1L, ETV4, GADD45A, IL6, ITGAM, JUP, KLF3, MITF, MLLT3, MYC, MYCN, NFKB1, NFKBIZ, NGFR, PAX8, PER2, RARA, REL, SMAD1, TGFBR2, TP53, TRAF1, ZBTB16
RELA unchanged	GO:0010628	positive regulation of gene expression	59	1.82936	0.0028195	ADTRP, AGR2, ALDH1A2, BCL6, BMPR1B, C1QTNF1, CAV1, CD34, CNTN1, CSF2, CXCL8, DKK1, EDAR, ETS1, F3, FBLN1, FGF2, FN1, ID3, IFNGR1, IKBKE, IL1A, IL32, IL6, ITGB8, LIF, LIMS1, LMNA, LRRC32, MITF, MYC, MYCN, NFE2L2, NR2E3, NR5A1, NTRK3, PDCD5, PKP1, PLSCR1, PPARD, PPARGC1A, RARA, RBMS3, RIPK1, SEC16B, SHH, SLC26A9, SMAD1, SMAD2, SRPK2, STAT3, TERF2, TICAM1, TLE1, TNC, TP53, VDR, YAP1, ZC3H12A
RELA unchanged	GO:0002020	protease binding	22	2.90568	0.00310076	ANXA2, ATP9A, BDKRB2, CFLAR, CST3, CSTA, F2RL1, F3, FLOT1, FLOT2, FN1, ITGAV, ITGB1, PANX1, RFFL, SERPINE1, SH3PXD2A, SLC6A3, TNFAIP3, TNFRSF10A, TP53, XBP1
RELA unchanged	GO:0007155	cell adhesion	62	1.78785	0.00315945	ADAM23, ALCAM, ARF6, ATP1B1, B4GALT1, CCL2, CCL4, CD34, CD44, CD96, CDH2, CLDN11, CLDN16, CNTN1, COL6A3, CSF3R, CX3CL1, ENTPD1, EPHA2, F11R, FEZ1, FLOT2, FN1, HABP2, ICAM1, IL32, ITGA5, ITGA9, ITGAM, ITGAV, ITGB1, ITGB2, ITGB5, ITGB8, ITGBL1, JUP, KITLG, LAMA3, LAMA5, LAMB3, LGALS4, NEDD9, NINJ1, NRCAM, NUAK1, PARD3B, PDZD2, PKP1, PLXNC1, PTPRK, RAC1, RHOB, RND3, SELPLG, SIGLEC8, SIRPA, SLC23A2, …
RELA unchanged	GO:0001525	angiogenesis	37	2.1945	0.00338405	ANPEP, ANXA2, APOD, BSG, CAV1, CCL2, CLIC4, COL4A2, CXCL8, EDN2, EFNA1, EPAS1, FN1, HSPG2, ID1, ITGA5, ITGAV, ITGB1, KLF5, MMP19, NDNF, NINJ1, NRCAM, NRP1, PTGS2, RHOB, SAT1, SEMA4A, SERPINE1, SRPK2, TGFBI, TMEM100, TNFAIP2, VEZF1, XBP1, YWHAZ, ZC3H12A
RELA unchanged	hsa04010	MAPK signaling pathway	41	1.81099	0.00342105	AKT3, CACNG1, CACNG4, CACNG6, DUSP1, DUSP16, EFNA1, EGFR, EPHA2, FGF2, FOS, GADD45A, HSPB1, IKBKB, IL1A, KITLG, MAP2K3, MAP3K14, MAP3K5, MAPKAPK2, MKNK2, MYC, NFKB1, NFKB2, NGFR, NLK, PDGFC, PLA2G4A, PLA2G4E, RAC1, RAC2, RASGRP3, RELB, RRAS2, SOS1, TAB2, TGFB2, TGFBR2, TP53, TRAF2, VEGFD
RELA unchanged	hsa04625	C-type lectin receptor signaling pathway	20	2.52402	0.00342105	AKT3, BCL3, CALML3, CALML5, CLEC4E, CYLD, IKBKB, IKBKE, IL6, IRF1, MAP3K14, MAPKAPK2, NFKB1, NFKB2, NFKBIA, PIK3R1, PTGS2, RELB, RRAS2, STAT1
RELA unchanged	hsa04820	Cytoskeleton in muscle cells	34	1.94197	0.00342105	ANKRD1, ATP1A2, ATP1B1, CAPZB, COL4A2, COL6A3, DIAPH2, ENO1, ENO3, FBLN1, FN1, HSPG2, ITGA5, ITGA9, ITGAV, ITGB1, ITGB5, ITGB8, JUP, LBR, LMNA, MYPN, NEBL, PLEC, SDC4, TLN2, TMOD1, TMOD3, TNNI1, TNNT2, TPM1, TPM4, TRIM55, TRIM63
RELA unchanged	GO:0043123	positive regulation of canonical NF-kappaB signal transduction	33	2.28635	0.00444725	BIRC3, CASP10, CAV1, CCL21, CCR7, CFLAR, CX3CL1, EDAR, EDN1, F2RL1, FLOT1, FLOT2, IKBKB, IKBKE, IL1A, IRAK2, LIMS1, LITAF, LTBR, LURAP1L, NEK6, NOD2, RBCK1, REL, RIPK1, RIPK2, STAT3, TAB2, TICAM1, TNFSF15, TRAF2, TRIM8, UNC5CL
RELA unchanged	GO:0071356	cellular response to tumor necrosis factor	21	2.96234	0.00497216	ANKRD1, ASS1, CCL2, CCL5, CXCL8, DHX9, EDN1, FOS, FOXP1, IKBKB, MAP3K5, NFE2L2, NFKB1, NFKBIA, NFKBIE, RIPK1, TANK, ZC3H12A, ZFP36, ZFP36L1, ZFP36L2
RELA unchanged	hsa04061	Viral protein interaction with cytokine and cytokine receptor	19	2.51771	0.00507149	CCL2, CCL20, CCL21, CCL28, CCL4, CCL5, CCR7, CX3CL1, CXCL1, CXCL10, CXCL2, CXCL3, CXCL5, CXCL8, IL18R1, IL18RAP, IL6, LTBR, TNFRSF10A
RELA unchanged	hsa04936	Alcoholic liver disease	24	2.20852	0.00514608	ACACB, AKT3, C3, C5AR1, CXCL1, CXCL2, CXCL3, CXCL8, IKBKB, IKBKE, IL6, LBP, MAP2K3, MAP3K14, MAP3K5, NFKB1, NFKBIA, PPARGC1A, RIPK1, SCD, TAB2, TCF7L2, TICAM1, TRAF3
RELA unchanged	GO:0007179	transforming growth factor beta receptor signaling pathway	20	3.0404	0.00538083	CAV2, ERO1A, FOS, GCNT2, GDF15, HIPK2, ID1, ITGB5, ITGB8, LRRC32, NLK, PTPRK, SMAD1, SMAD2, SMAD7, STAT3, TGFB2, TGFBR2, TP53, TSKU
RELA unchanged	hsa04210	Apoptosis	23	2.241	0.00548798	AKT3, BBC3, BCL2L1, BID, BIRC3, CAPN2, CASP10, CFLAR, CTSS, FOS, GADD45A, IKBKB, LMNA, MAP3K14, MAP3K5, NFKB1, NFKBIA, PIK3R1, RIPK1, TNFRSF10A, TP53, TRAF1, TRAF2
RELA unchanged	hsa05164	Influenza A	27	2.06809	0.00548798	AKT3, BID, CALCOCO2, CCL2, CCL5, CXCL10, CXCL8, ICAM1, IFNAR2, IFNGR1, IFNGR2, IKBKB, IKBKE, IL1A, IL6, NFKB1, NFKBIA, OAS3, PIK3R1, SLC25A5, SOCS3, STAT1, TICAM1, TNFRSF10A, TRAF3, TYK2, VDAC1
RELA unchanged	hsa05131	Shigellosis	35	1.85516	0.00548798	ACTN1, ACTN4, AKT3, ARF6, ATG5, BCL2L1, BNIP3, C3, CALCOCO2, CAPN2, CAST, CCL5, CD44, CSF2, CXCL8, CYTH1, EGFR, IKBKB, ITGA5, ITGB1, NFKB1, NFKBIA, PIK3R1, PLCB4, RAC1, RBCK1, RIPK1, RIPK2, SQSTM1, TAB2, TLN2, TNIP1, TP53, TRAF2, VDAC1
RELA unchanged	hsa05133	Pertussis	16	2.71818	0.00623385	C1S, C3, CALML3, CALML5, CXCL5, CXCL8, FOS, IL1A, IL6, IRF1, ITGA5, ITGAM, ITGB1, ITGB2, NFKB1, TICAM1
RELA unchanged	hsa05210	Colorectal cancer	17	2.5893	0.00676217	AKT3, BBC3, CDKN1A, EGFR, FOS, GADD45A, MYC, PIK3R1, RAC1, RAC2, RALGDS, SMAD2, SOS1, TCF7L2, TGFB2, TGFBR2, TP53
RELA unchanged	hsa05140	Leishmaniasis	16	2.68377	0.00677353	C3, CYBA, FOS, IFNGR1, IFNGR2, IL1A, ITGAM, ITGB1, ITGB2, NCF1, NFKB1, NFKBIA, PTGS2, STAT1, TAB2, TGFB2
RELA unchanged	GO:0071456	cellular response to hypoxia	24	2.64643	0.00684115	AK4, BBC3, BNIP3, CFLAR, EDN1, EGLN1, EPAS1, ERO1A, FOS, GATA6, HILPDA, HIPK2, LMNA, MDM4, MYC, NDNF, NFE2L2, PPARD, PTGS2, PTPN1, RTN4, SIRT4, TP53, ZFP36L1
RELA unchanged	hsa04630	JAK-STAT signaling pathway	26	2.05077	0.00712182	AKT3, AOX1, BCL2L1, CDKN1A, CSF2, CSF2RA, CSF3, CSF3R, EGFR, IFNAR2, IFNGR1, IFNGR2, IL22RA2, IL6, IL9R, LIF, MYC, PIK3R1, SOCS3, SOS1, STAT1, STAT3, STAT4, STAT5B, STAT6, TYK2
RELA unchanged	GO:0038061	non-canonical NF-kappaB signal transduction	9	6.40557	0.00748676	BIRC3, MAP3K14, NFKB1, NFKB2, NFKBIA, REL, RELB, TAB2, TRAF2
RELA unchanged	GO:0090023	positive regulation of neutrophil chemotaxis	10	5.59217	0.00748676	C5AR1, CAMK1D, CCL21, CCR7, CXCL8, DAPK2, EDN1, LBP, RAC1, RAC2
RELA unchanged	hsa04216	Ferroptosis	11	3.47053	0.00808524	ACSL5, ATG5, CP, FTH1, GCLC, SAT1, SLC11A2, SLC39A14, SLC39A8, SLC7A11, TP53
RELA unchanged	GO:2000379	positive regulation of reactive oxygen species metabolic process	11	4.92111	0.00844296	AKR1C1, CDKN1A, F2, GADD45A, NFE2L2, RIPK1, SIRPA, TGFBR2, TP53, XDH, ZC3H12A
RELA unchanged	hsa05321	Inflammatory bowel disease	14	2.81084	0.00977904	IFNGR1, IFNGR2, IL18R1, IL18RAP, IL1A, IL6, NFKB1, NOD2, SMAD2, STAT1, STAT3, STAT4, STAT6, TGFB2
RELA unchanged	GO:0006915	apoptotic process	66	1.66683	0.00983625	ATCAY, BBC3, BCL2L1, BIRC3, BNIP1, CASP10, CFLAR, CIDEC, CSRNP1, CTSS, DAPK2, DDIT4, DRAM1, DUX4, EDAR, EMP3, GADD45A, GULP1, HIP1, IL1A, IRF1, ITCH, ITGB2, KLF11, KRT20, LCN2, LTBR, MARCKS, NCKAP1, NEK6, NFKB1, NR3C1, NUAK2, PDCD5, PIM3, PLSCR1, PPARD, PTEN, PUF60, RAD21, RARB, RASSF6, RFFL, RFK, RHOB, RIPK1, RIPK2, RTN4, SIAH1, SQSTM1, SRGN, TFPT, TGFBR2, TNFAIP3, TNFRSF10A, TNFRSF9, TP53, TRAF…
RELA unchanged	hsa05165	Human papillomavirus infection	42	1.67131	0.00999486	AKT3, ATP6V1C2, CDKN1A, CHD4, COL4A2, COL6A3, CREB1, CREB3L3, CSNK1A1, EGFR, FN1, FZD9, IFNAR2, IKBKB, IKBKE, IRF1, ITGA5, ITGA9, ITGAV, ITGB1, ITGB5, ITGB8, LAMA3, LAMA5, LAMB3, MAML2, NFKB1, NOTCH4, OASL, PARD6G, PIK3R1, PPP2CB, PTEN, PTGS2, SOS1, STAT1, TCF7L2, TICAM1, TNC, TP53, TRAF3, TYK2
RELA unchanged	hsa04931	Insulin resistance	19	2.30983	0.0100588	ACACB, AKT3, CREB1, CREB3L3, GFPT2, IKBKB, IL6, MLXIPL, NFKB1, NFKBIA, PIK3R1, PPARGC1A, PPP1R3C, PTEN, PTPN1, SLC2A2, SOCS3, STAT3, TRIB3
RELA unchanged	hsa04066	HIF-1 signaling pathway	19	2.30983	0.0100588	AKT3, CDKN1A, EDN1, EGFR, EGLN1, ENO1, ENO3, IFNGR1, IFNGR2, IL6, LDHA, LDHB, LTBR, MKNK2, NFKB1, PFKP, PIK3R1, SERPINE1, STAT3
RELA unchanged	GO:0045236	CXCR chemokine receptor binding	8	7.02336	0.0102714	CCL28, CXCL1, CXCL10, CXCL2, CXCL3, CXCL5, CXCL8, ITCH
RELA unchanged	GO:0072659	protein localization to plasma membrane	25	2.47754	0.0112058	ARF6, ATP1B1, BSG, CDH2, EFR3A, EHD1, EPHA2, F11R, FCHO2, FLOT1, FLOT2, FRMD8, IKBKB, JUP, LAMA5, LARGE1, LRP6, RAB10, RAPGEF6, RHBDF2, S100A10, SEC23A, TSPAN15, WDR72, ZDHHC7
RELA unchanged	hsa00830	Retinol metabolism	14	2.72817	0.0118359	ALDH1A1, ALDH1A2, AOX1, CYP27C1, CYP2A7, CYP2B6, CYP3A7, RDH10, RDH16, SDR16C5, UGT2B10, UGT2B11, UGT2B28, UGT2B7
RELA unchanged	hsa04390	Hippo signaling pathway	24	2.02565	0.0118786	BBC3, BIRC3, BMP8A, BMPR1B, DLG4, DLG5, FZD9, ID1, ITGB2, MYC, PARD6G, PPP2CB, RASSF6, SERPINE1, SMAD1, SMAD2, SMAD7, TCF7L2, TGFB2, TGFBR2, WWC1, YAP1, YWHAE, YWHAZ
RELA unchanged	hsa05162	Measles	22	2.0973	0.0119911	AKT3, BBC3, BCL2L1, BID, FOS, IFNAR2, IKBKB, IKBKE, IL1A, IL6, NFKB1, NFKBIA, OAS3, PIK3R1, STAT1, STAT3, STAT5B, TAB2, TNFAIP3, TP53, TRAF3, TYK2
RELA unchanged	hsa05163	Human cytomegalovirus infection	31	1.81763	0.0119911	AKT3, BID, CALML3, CALML5, CCL2, CCL4, CCL5, CDKN1A, CREB1, CREB3L3, CX3CL1, CXCL8, E2F2, EGFR, IKBKB, IL6, ITGAV, MYC, NFKB1, NFKBIA, PIK3R1, PLCB4, PTGS2, RAC1, RAC2, RIPK1, SOS1, STAT3, TAPBP, TP53, TRAF2
RELA unchanged	hsa05220	Chronic myeloid leukemia	15	2.58139	0.0119911	AKT3, BCL2L1, CDKN1A, E2F2, GADD45A, IKBKB, MYC, NFKB1, NFKBIA, PIK3R1, SOS1, STAT5B, TGFB2, TGFBR2, TP53
RELA unchanged	GO:0000976	transcription cis-regulatory region binding	34	2.08822	0.0123112	ATOH7, CDK5RAP2, CEBPB, CREB3L3, CRY2, DUX4, ETS1, FOS, FOXA1, FOXK2, GATA6, GLIS2, HNF1A, HNF4A, IRF1, KLF11, MSX2, MZF1, NFE2L2, NFKB1, NR5A2, PAX8, PER2, PRDM5, RBBP5, RFX3, SMAD2, STAT3, TBL1X, TCF7L2, TP53, VSX1, XBP1, YAP1
RELA unchanged	GO:0042127	regulation of cell population proliferation	24	2.50529	0.0131629	BCL6, CXCL10, EGFR, GKN2, IL9R, JUP, MITF, NFKBIA, NR5A2, NUAK1, PLA2G4A, S100A11, SHH, SLC7A11, SOS1, STAT1, STAT3, STAT4, STAT5B, STAT6, TGFB2, TGFBR2, TNFRSF9, TXNIP
RELA unchanged	GO:0008009	chemokine activity	13	3.80432	0.014314	CCL2, CCL20, CCL21, CCL28, CCL4, CCL5, CX3CL1, CXCL1, CXCL10, CXCL2, CXCL3, CXCL5, CXCL8
RELA unchanged	hsa04512	ECM-receptor interaction	16	2.38222	0.0178188	CD44, COL4A2, COL6A3, FN1, HSPG2, ITGA5, ITGA9, ITGAV, ITGB1, ITGB5, ITGB8, LAMA3, LAMA5, LAMB3, SDC4, TNC
RELA unchanged	hsa04062	Chemokine signaling pathway	27	1.85378	0.0184708	AKT3, CCL2, CCL20, CCL21, CCL28, CCL4, CCL5, CCR7, CX3CL1, CXCL1, CXCL10, CXCL2, CXCL3, CXCL5, CXCL8, IKBKB, NCF1, NFKB1, NFKBIA, PIK3R1, PLCB4, RAC1, RAC2, SOS1, STAT1, STAT3, STAT5B
RELA unchanged	hsa05134	Legionellosis	12	2.83953	0.0184708	BNIP3, C3, CXCL1, CXCL2, CXCL3, CXCL8, IL6, ITGAM, ITGB2, NFKB1, NFKB2, NFKBIA
RELA unchanged	hsa05235	PD-L1 expression and PD-1 checkpoint pathway in cancer	16	2.35575	0.0186584	AKT3, BATF, EGFR, FOS, IFNGR1, IFNGR2, IKBKB, MAP2K3, NFKB1, NFKBIA, NFKBIE, PIK3R1, PTEN, STAT1, STAT3, TICAM1
RELA unchanged	hsa05410	Hypertrophic cardiomyopathy	17	2.27545	0.0186584	ACE, CACNG1, CACNG4, CACNG6, EDN1, IL6, ITGA5, ITGA9, ITGAV, ITGB1, ITGB5, ITGB8, LMNA, TGFB2, TNNT2, TPM1, TPM4
RELA unchanged	GO:0043065	positive regulation of apoptotic process	40	1.91536	0.0199603	ACE, ALDH1A2, ANKRD1, B4GALT1, BBC3, BCL2L1, BCL6, BID, BNIP3, CAMK1D, DAPK2, FANK1, FOXA1, FZD9, GADD45A, ID3, IL6, ITGB1, KLF11, MAP3K5, NSMAF, PDCD5, PTGS2, RARB, RASSF2, RASSF6, RHOB, RIPK1, RIPK2, SIAH1, SMPD1, SQSTM1, TFPT, TNFRSF10A, TP53, TXNIP, UBE2Z, UNC13B, VDAC1, ZBTB16
RELA unchanged	hsa04151	PI3K-Akt signaling pathway	43	1.57403	0.0204579	AKT3, BCL2L1, CDKN1A, COL4A2, COL6A3, CREB1, CREB3L3, CSF3, CSF3R, DDIT4, EFNA1, EGFR, EPHA2, FGF2, FN1, IFNAR2, IKBKB, IL6, ITGA5, ITGA9, ITGAV, ITGB1, ITGB5, ITGB8, KITLG, LAMA3, LAMA5, LAMB3, MYC, NFKB1, NGFR, PDGFC, PIK3R1, PPP2CB, PTEN, RAC1, SOS1, STK11, TNC, TP53, VEGFD, YWHAE, YWHAZ
RELA unchanged	hsa05135	Yersinia infection	21	2.01647	0.0217363	AKT3, ARF6, ARHGEF28, CCL2, CXCL8, FN1, FOS, IKBKB, IL6, ITGA5, ITGB1, MAP2K3, NFKB1, NFKBIA, PIK3R1, RAC1, RAC2, TAB2, TICAM1, TRAF2, WIPF1
RELA unchanged	hsa05171	Coronavirus disease - COVID-19	31	1.72599	0.0224936	ACE, C1S, C3, C5AR1, C9, CCL2, CFB, CSF2, CSF3, CXCL10, CXCL8, EGFR, F2, FOS, IFNAR2, IKBKB, IKBKE, IL6, NFKB1, NFKBIA, NRP1, OAS3, PIK3R1, RPL23A, RPL3, RPS16, STAT1, STAT3, TAB2, TRAF3, TYK2
RELA unchanged	hsa04722	Neurotrophin signaling pathway	19	2.09809	0.0225804	AKT3, CALML3, CALML5, IKBKB, IRAK2, MAP3K5, MAPKAPK2, NFKB1, NFKBIA, NFKBIE, NGFR, NTRK3, PIK3R1, RAC1, RAPGEF1, RIPK2, SOS1, TP53, YWHAE
RELA unchanged	GO:0030335	positive regulation of cell migration	36	1.97786	0.0231317	ACTN4, CAV1, CCL2, CCL20, CCL21, CCL4, CCL5, CEMIP, CSF2, CX3CL1, EDN1, EGFR, EPHA2, F2RL1, F3, FOXF1, GCNT2, ITGA5, ITGAV, ITGB1, LGR6, NEDD9, NTRK3, PDGFC, PTP4A1, SDCBP, SEMA4A, SH3RF2, SMAD2, SNAI1, SOD2, SPAG9, STAT3, TNFAIP6, XBP1, ZNF703
RELA unchanged	GO:0006979	response to oxidative stress	21	2.58913	0.0231317	ABCB11, ALDH3B1, ATOX1, CAT, CYB5B, CYGB, EGFR, EPAS1, ERO1A, GCLC, KCMF1, NCOA7, NFE2L2, PTGS2, RCAN1, RIPK1, SLC23A2, TAT, TP53, TXNIP, VNN1
RELA unchanged	GO:0019229	regulation of vasoconstriction	8	6.26323	0.0231317	ACE, ADRA1B, ATP1A2, BDKRB2, ECE1, EDN1, EDN2, PER2
RELA unchanged	GO:0044344	cellular response to fibroblast growth factor stimulus	10	4.74487	0.0232444	CCL2, CCL5, CD44, CXCL8, GCLC, NDNF, PTPN1, ZFP36, ZFP36L1, ZFP36L2
RELA unchanged	hsa05145	Toxoplasmosis	18	2.12964	0.0250179	AKT3, BCL2L1, BIRC3, IFNGR1, IFNGR2, IKBKB, ITGB1, LAMA3, LAMA5, LAMB3, MAP2K3, NFKB1, NFKBIA, STAT1, STAT3, TAB2, TGFB2, TYK2
RELA unchanged	GO:0006805	xenobiotic metabolic process	20	2.63161	0.026036	ABCB11, ABCC1, ABCC2, ABCC3, ABCC4, AKR1C1, ALDH3A1, AOX1, CYB5B, CYP2A7, CYP2B6, CYP2F1, CYP3A7, GSTA3, GSTP1, HNF4A, SLC22A1, SULT1C4, UGT2B11, UGT2B7
RELA unchanged	hsa04071	Sphingolipid signaling pathway	19	2.0637	0.0260912	ABCC1, AKT3, BDKRB2, BID, FCER1A, MAP3K5, NFKB1, NSMAF, PIK3R1, PLCB4, PPP2CB, PTEN, RAC1, RAC2, SGPP2, SMPD1, SPTSSB, TP53, TRAF2
RELA unchanged	hsa05323	Rheumatoid arthritis	16	2.23177	0.0275565	ATP6V1C2, CCL2, CCL20, CCL5, CSF2, CXCL1, CXCL2, CXCL3, CXCL5, CXCL8, FOS, ICAM1, IL1A, IL6, ITGB2, TGFB2
RELA unchanged	hsa04015	Rap1 signaling pathway	28	1.75015	0.0278214	ADORA2B, AKT3, CALML3, CALML5, EFNA1, EGFR, EPHA2, FGF2, ID1, ITGAM, ITGB1, ITGB2, KITLG, MAP2K3, NGFR, PARD6G, PDGFC, PIK3R1, PLCB4, RAC1, RAC2, RALGDS, RAPGEF1, RAPGEF6, RASGRP3, TLN2, VASP, VEGFD
RELA unchanged	GO:0061629	RNA polymerase II-specific DNA-binding transcription factor binding	27	2.19003	0.0300959	ANKRD1, BHLHE40, CD34, CHD4, CREB1, DHX9, DOT1L, EPAS1, ETS1, ETS2, FOS, HIPK2, HNF4A, HSPB1, MKKS, MLXIPL, NFE2L2, PITX1, PPARGC1A, SDR16C5, SETD3, SMAD2, STAT3, TCF7L2, TP53, TRIB1, TRIB2
RELA unchanged	GO:0097398	cellular response to interleukin-17	5	13.0484	0.0301871	CXCL10, NFKB1, NFKBIZ, SOCS3, STAT3
RELA unchanged	GO:0003779	actin binding	41	1.8266	0.0315115	ABLIM1, ABLIM3, ACE, ACTN1, ACTN4, BAIAP2L1, CAPZB, CDK5R2, CROCC, DIAPH2, EPS8, FGD4, FLNB, FSCN1, HDGF, ITGB1, KLHL5, LIMS1, MICAL2, MLPH, MOBP, MYPN, NOD2, PICK1, PLEC, PLEKHG3, PPP1R18, SETD3, SYNPO, TLN2, TMOD1, TMOD3, TNNI1, TNNT2, TNS1, TNS4, TPM1, TPM4, UACA, VASP, WIPF1
RELA unchanged	hsa00980	Metabolism of xenobiotics by cytochrome P450	14	2.3483	0.032333	AKR1C1, ALDH3A1, ALDH3B1, ALDH3B2, CYP2A7, CYP2B6, CYP2F1, GSTA3, GSTP1, HSD11B1, UGT2B10, UGT2B11, UGT2B28, UGT2B7
RELA unchanged	hsa04610	Complement and coagulation cascades	15	2.25871	0.032333	BDKRB2, C1S, C3, C5AR1, C9, CD55, CD59, CFB, F2, F3, F5, ITGAM, ITGB2, SERPINE1, TFPI
RELA unchanged	hsa05215	Prostate cancer	16	2.16345	0.0341374	AKT3, CDKN1A, CREB1, CREB3L3, E2F2, EGFR, GSTP1, IKBKB, NFKB1, NFKBIA, PDGFC, PIK3R1, PTEN, SOS1, TCF7L2, TP53
RELA unchanged	hsa05120	Epithelial cell signaling in Helicobacter pylori infection	13	2.42626	0.0341374	ATP6V1C2, CCL5, CXCL1, CXCL2, CXCL3, CXCL8, EGFR, F11R, IKBKB, MAP3K14, NFKB1, NFKBIA, RAC1
RELA unchanged	GO:0071260	cellular response to mechanical stimulus	15	3.09041	0.0375429	ANKRD1, ATP1A2, BNIP3, EGFR, F11R, FGF2, GADD45A, GCLC, IRF1, LTBR, MAP3K14, NFKB1, PLEC, PTGS2, TNFRSF10A
RELA unchanged	hsa04622	RIG-I-like receptor signaling pathway	13	2.39256	0.0376545	ATG5, CASP10, CXCL10, CXCL8, CYLD, IKBKB, IKBKE, NFKB1, NFKBIA, RIPK1, TANK, TRAF2, TRAF3
RELA unchanged	hsa04659	Th17 cell differentiation	17	2.06669	0.0384874	EBI3, FOS, IFNGR1, IFNGR2, IKBKB, IL6, NFKB1, NFKBIA, NFKBIE, RARA, SMAD2, STAT1, STAT3, STAT5B, STAT6, TGFBR2, TYK2
RELA unchanged	hsa04640	Hematopoietic cell lineage	16	2.12018	0.0392972	ANPEP, CD34, CD38, CD44, CD55, CD59, CSF2, CSF2RA, CSF3, CSF3R, IL1A, IL6, IL9R, ITGA5, ITGAM, KITLG
RELA unchanged	GO:0042129	regulation of T cell proliferation	7	6.8504	0.0393337	BCL6, BID, RAC1, RAC2, SOS1, TNFSF18, TNFSF8
RELA unchanged	hsa05225	Hepatocellular carcinoma	23	1.7928	0.0438954	AKT3, ARID2, BCL2L1, CDKN1A, CSNK1A1, E2F2, EGFR, FZD9, GADD45A, GSTA3, GSTP1, LRP6, MYC, NFE2L2, PIK3R1, PTEN, SMAD2, SMARCD2, SOS1, TCF7L2, TGFB2, TGFBR2, TP53
RELA unchanged	GO:0016477	cell migration	34	1.93591	0.0450276	CD44, CDC42BPA, CDH2, DOCK5, EFNA1, EPHA2, FSCN1, GRAPL, ITGAV, ITGB1, ITGB2, ITGB5, ITGB8, ITGBL1, JUP, LAMA3, LAMA5, LAMB3, MISP, NCKAP1, NEDD9, NTN4, PTEN, PTPRK, RAC1, RASGEF1A, RND1, RND3, SDC4, SIRPA, SSTR4, TGFB2, TNFAIP3, WWC1
RELA unchanged	hsa05152	Tuberculosis	24	1.7474	0.048697	AKT3, BID, C3, CALML3, CALML5, CASP10, CEBPB, CLEC4E, CREB1, CTSS, IFNGR1, IFNGR2, IL1A, IL6, IRAK2, ITGAM, ITGB2, LBP, NFKB1, NOD2, RIPK2, STAT1, TGFB2, VDR
RELA unchanged	GO:0034976	response to endoplasmic reticulum stress	17	2.7442	0.0492611	BBC3, CEBPB, CREB3L3, CREBRF, CXCL8, ERO1A, FLOT1, GORASP2, MAP3K5, MARCKS, NOD2, PIK3R1, PPP1R15B, PPP2CB, TRAF2, TRIB3, XBP1

## Sheet: RELA increasing
ChIP group	Term id	Term description	Count	Fold enrichment	Benjamini	Genes
RELA increasing	GO:0000976	transcription cis-regulatory region binding	43	2.86348	1.82475e-06	AR, ATF6, BASP1, BRCA1, BRD4, CIITA, CREB3L2, CREB3L3, ETS1, FOS, FOXO3, HNRNPL, IRF1, IRF4, IRF8, KLF15, KLF4, MSX2, NANOG, NCOR1, NFATC4, PAX8, PER1, PER2, PIAS1, POU5F1, PPARG, PRDM9, SMAD3, SMAD4, SMAD6, SOX13, SP1, TBL1XR1, TCF12, TFEB, THRA, TP73, VSX1, ZBTB20, ZNF217, ZNF281, ZNF579
RELA increasing	GO:0005515	protein binding	917	1.08551	0.000535906	ABCB11, ABCB9, ABCC4, ABCC8, ABCG1, ABCG5, ABLIM3, ACACB, ACBD6, ACMSD, ACOT7, ACSL5, ACSM2B, ACVR1, ADA, ADAM17, ADAM9, ADAMTS10, ADAMTS7, ADAMTSL4, ADGRF5, ADGRL1, ADI1, ADRA1B, AFTPH, AGR2, AGR3, AHNAK, AICDA, AK4, AKAP12, AKR1B10, AKR1B15, ALDH1A1, ALDH3A1, ALOX15B, ALOX5AP, AMBP, AMPD3, ANAPC16, ANGPT1, ANGPTL4, ANKRA2, ANKRD55, ANLN, ANXA1, ANXA2, ANXA6, ANXA8, AP1S3, AP2S1, APOA4, APOB, AP…
RELA increasing	GO:0045944	positive regulation of transcription by RNA polymerase II	119	1.61668	0.000798699	ABLIM3, ACVR1, ANXA2, AR, ARRB1, ATF6, ATOH8, BACH1, BATF, BCL9L, BPTF, BRCA1, BRD4, CASZ1, CIITA, CREB3L2, CREB3L3, CRTC1, CSF3, EDN1, EGLN1, EHF, ELF1, ELK3, ELK4, ERCC6, ETS1, ETS2, ETV6, F2RL1, FOS, FOXO1, FOXO3, FSTL3, GLI2, GLIS3, GRHL2, GRHL3, HELZ2, HGF, IL13, IRF1, IRF4, IRF8, ITGA8, KDM6B, KLF15, KLF4, KLF5, KLF6, KLF7, LITAF, LPIN2, LRP6, MAML3, MED9, MEF2D, MICAL2, MLXIP, MLXIPL, MYBL…
RELA increasing	GO:0043565	sequence-specific DNA binding	43	2.11497	0.00329196	AR, ATF6, BATF, BPTF, EHF, ELF1, ELK3, ELK4, ERCC6, ETS1, ETS2, ETV6, FOXN2, FOXO1, FOXO3, GLI2, GRHL2, GRHL3, IRF4, MSX2, MTPN, NR1D2, NR2E3, PBX4, PLAGL2, POU5F1, PPARG, PRDM9, RBPJ, RERE, SMAD3, SMAD4, SOX13, SP1, SPDEF, TBX3, THRA, THRB, TRPS1, TSNAX, VDR, ZNF281, ZNF423
RELA increasing	GO:0001228	DNA-binding transcription activator activity, RNA polymerase II-specific	56	1.83069	0.00669894	AR, ATF6, BACH1, BATF, CASZ1, CREB3L2, CREB3L3, EHF, ELF1, ELK3, ELK4, ETS1, ETV6, FOS, FOXO1, FOXO3, GLI2, GLIS3, GRHL2, GRHL3, IRF1, IRF4, KLF15, KLF4, KLF5, KLF6, KLF7, LITAF, MEF2D, MLXIP, MLXIPL, MYBL1, NFE2L1, NFIB, NFIC, NR2E3, ONECUT1, PAX8, PLAGL2, PLSCR1, PPARG, PROP1, RBPJ, RREB1, SIX3, SMAD3, SMAD4, SP1, STAT5B, TBX3, TCF12, TFCP2L1, TP73, ZBTB7B, ZNF131, ZNF782
RELA increasing	GO:0003700	DNA-binding transcription factor activity	64	1.73185	0.00719851	AR, ATF6, ATOH8, BACH1, BATF, BATF3, CREB3L2, ELF1, ELK3, ELK4, ETS1, ETS2, ETV6, FOS, FOXN2, FOXO1, FOXO3, GLI2, GRHL2, GRHL3, GTF2IRD1, IRF1, IRF4, IRF8, KLF4, KLF9, MEF2D, MLXIPL, NANOG, NFATC4, NFE2L1, NFIB, NFIC, NR1D2, NR2E3, PAX8, PBX4, PLAGL2, POU5F1, POU5F1B, PPARG, PRDM9, RBPJ, SMAD3, SMAD4, SOX13, SP1, STAT5A, STAT5B, TBX4, TCF12, TFEB, THRA, THRB, TP73, TRPS1, VDR, VSX1, ZEB2, ZNF217,…
RELA increasing	GO:0000122	negative regulation of transcription by RNA polymerase II	91	1.60795	0.0169558	AR, BACH1, BATF3, BPTF, C1QBP, CBX7, CCND3, CD36, CIITA, CTBP1, DKK1, E2F6, EDN1, EHMT1, ELANE, ELK3, ELK4, ETS2, ETV6, FOXO1, FOXO3, FOXQ1, GADD45A, GLI2, GLIS3, GTF2IRD1, HEXIM2, HMG20A, ID1, IRF8, JPH2, KLF4, KLF5, KLF7, LCOR, MAGEC1, MED9, MLXIPL, MSX2, MXD1, NANOG, NCOR1, NEDD4, NFATC4, NFE2L1, NFIB, NFIC, NR1D2, NR2E3, OGT, PER1, PER2, PIAS1, POU5F1, PPARG, PROP1, PTCH1, PURB, RBPJ, RREB1, …
RELA increasing	GO:0006629	lipid metabolic process	34	2.30216	0.0191565	ACSL4, ACSM2B, ALDH3A1, ALOX15B, ANGPTL4, AOX1, APOB, B3GALT5, B4GALT1, BDH1, CD2AP, CD36, CHKA, CNEP1R1, CYP27A1, CYP3A4, CYP4X1, FA2H, FAM135A, FMO5, GPCPD1, LIPA, LPIN2, MGST2, PC, PLA2G6, PLAGL2, PPARG, RDH16, SDS, TECR, TMEM43, TPRA1, UGT2B7
RELA increasing	GO:0007179	transforming growth factor beta receptor signaling pathway	19	3.12257	0.0353359	ACVR1, ADAM9, CAV2, CDH5, FOS, FURIN, HPGD, ID1, ITGA8, ONECUT1, PTK2, PTPRK, PXN, SMAD3, SMAD4, SMAD6, TGFBR3, TSKU, ZMIZ1
