# Supplementary material for: NF-κB-dependent GR cistrome redistribution recruits GR to inflammatory genes but correlates with lesser glucocorticoid-mediated repression
Source: iScience. 2025 Nov 25;28(12):114206. doi: 10.1016/j.isci.2025.114206 (PMC12756578; doi:10.1016/j.isci.2025.114206)
Supplement: Table S1B. Functional annotation analysis for GBRs and RBRs within 30 kb of all human genes: Functional annotation clustering [file mmc3.xlsx]

## Sheet: GR decreasing
ChIP group	Cluster	Cluster enrichment score	Term id	Term description	Count	Fold enrichment	Benjamini	Genes
GR decreasing	Cluster 1	3.27026	GO:0046323	D-glucose import	8	9.29218	0.025899	ACACB, CD2AP, SLC2A1, SLC2A11, SLC2A14, SLC2A2, SLC2A7, SLC2A9
GR decreasing	Cluster 1	3.27026	GO:0055056	D-glucose transmembrane transporter activity	7	8.56735	0.0659587	MFSD4B, SLC2A1, SLC2A11, SLC2A14, SLC2A2, SLC2A7, SLC2A9
GR decreasing	Cluster 1	3.27026	GO:0070837	dehydroascorbic acid transport	6	11.2578	0.080607	SLC2A1, SLC2A11, SLC2A14, SLC2A2, SLC2A7, SLC2A9
GR decreasing	Cluster 1	3.27026	GO:0015755	fructose transmembrane transport	5	13.5511	0.0974121	SLC2A11, SLC2A2, SLC2A7, SLC2A9, SLC5A10
GR decreasing	Cluster 1	3.27026	GO:0015149	hexose transmembrane transporter activity	4	23.2542	0.0975176	SLC2A11, SLC2A2, SLC2A7, SLC2A9
GR decreasing	Cluster 1	3.27026	GO:0008645	hexose transmembrane transport	6	9.14698	0.102712	MFSD4B, SLC2A11, SLC2A7, SLC2A9, SLC5A10, SLC5A11
GR decreasing	Cluster 1	3.27026	GO:1904659	D-glucose transmembrane transport	6	7.70272	0.160455	SLC2A1, SLC2A11, SLC2A14, SLC2A2, SLC2A7, SLC2A9
GR decreasing	Cluster 1	3.27026	GO:0005353	fructose transmembrane transporter activity	4	13.2881	0.26953	SLC2A11, SLC2A2, SLC2A7, SLC2A9
GR decreasing	Cluster 1	3.27026	GO:0015749	monosaccharide transmembrane transport	3	24.392	0.376359	SLC2A11, SLC2A7, SLC2A9
GR decreasing	Cluster 1	3.27026	GO:0033300	dehydroascorbic acid transmembrane transporter activity	3	8.72034	1	SLC2A1, SLC2A14, SLC2A2
GR decreasing	Cluster 2	2.37158	GO:0015020	glucuronosyltransferase activity	8	6.20113	0.0956622	B4GAT1, CSGALNACT1, LARGE1, UGT2A3, UGT2B10, UGT2B11, UGT2B28, UGT2B7
GR decreasing	Cluster 2	2.37158	GO:0008210	estrogen metabolic process	7	5.33574	0.219964	CYP2C9, TIPARP, UGT2A3, UGT2B10, UGT2B11, UGT2B28, UGT2B7
GR decreasing	Cluster 2	2.37158	GO:0052695	cellular glucuronidation	5	6.09799	0.498112	UGT2A3, UGT2B10, UGT2B11, UGT2B28, UGT2B7
GR decreasing	Cluster 2	2.37158	GO:0008194	UDP-glycosyltransferase activity	4	3.44507	1	LARGE1, UGT2A3, UGT2B10, UGT2B7
GR decreasing	Cluster 3	2.25285	GO:0018479	benzaldehyde dehydrogenase (NAD+) activity	4	18.6034	0.134849	ADH4, ALDH1A1, ALDH3A1, ALDH3B1
GR decreasing	Cluster 3	2.25285	GO:0006081	aldehyde metabolic process	5	11.0873	0.150876	ADH4, ALDH1A1, ALDH3A1, ALDH3A2, ALDH3B1
GR decreasing	Cluster 3	2.25285	GO:0004028	3-chloroallyl aldehyde dehydrogenase activity	3	13.9525	0.634145	ALDH3A1, ALDH3A2, ALDH3B1
GR decreasing	Cluster 3	2.25285	GO:0004029	aldehyde dehydrogenase (NAD+) activity	4	6.20113	0.730875	ALDH1A1, ALDH3A1, ALDH3A2, ALDH3B1
GR decreasing	Cluster 3	2.25285	GO:0016620	oxidoreductase activity, acting on the aldehyde or oxo group of donors, NAD or NADP as acceptor	4	6.20113	0.730875	ALDH3A1, ALDH3A2, ALDH3B1, ALDH8A1
GR decreasing	Cluster 4	2.16586	GO:0006855	xenobiotic transmembrane transport	6	8.60893	0.121878	ABCA8, ABCB11, ABCC2, ABCC3, ABCC4, SLC29A2
GR decreasing	Cluster 4	2.16586	GO:0042910	xenobiotic transmembrane transporter activity	7	6.51119	0.134849	ABCC2, ABCC3, ABCC4, SLC17A3, SLC22A1, SLC22A5, SLC2A1
GR decreasing	Cluster 4	2.16586	GO:0015721	bile acid and bile salt transport	7	5.69146	0.172059	ABCB11, ABCC2, ABCC3, ABCC4, CEACAM1, SLC51B, SLCO1C1
GR decreasing	Cluster 4	2.16586	GO:0140359	ABC-type transporter activity	8	4.32637	0.26953	ABCA4, ABCA8, ABCB11, ABCC12, ABCC2, ABCC3, ABCC4, ABCG1
GR decreasing	Cluster 4	2.16586	GO:0008559	ABC-type xenobiotic transporter activity	5	8.30508	0.26953	ABCA8, ABCB11, ABCC2, ABCC3, ABCC4
GR decreasing	Cluster 4	2.16586	GO:0098656	monoatomic anion transmembrane transport	7	4.87839	0.304319	ABCC2, ABCC3, ABCC4, PANX1, SLC17A3, VDAC1, VDAC2
GR decreasing	Cluster 4	2.16586	GO:0015432	ABC-type bile acid transporter activity	3	17.4407	0.532069	ABCB11, ABCC3, ABCC4
GR decreasing	Cluster 4	2.16586	GO:0042626	ATPase-coupled transmembrane transporter activity	6	3.67172	0.714887	ABCA4, ABCA8, ABCC12, ABCC2, ABCC3, ABCC4
GR decreasing	Cluster 4	2.16586	GO:0071716	leukotriene transport	3	10.4537	0.950618	ABCC2, ABCC3, ABCC4
GR decreasing	Cluster 4	2.16586	GO:0015431	ABC-type glutathione S-conjugate transporter activity	3	8.72034	1	ABCC2, ABCC3, ABCC4
GR decreasing	Cluster 4	2.16586	GO:0043225	ATPase-coupled inorganic anion transmembrane transporter activity	3	6.97627	1	ABCC2, ABCC3, ABCC4
GR decreasing	Cluster 4	2.16586	GO:0055085	transmembrane transport	15	1.5245	1	ABCA4, ABCA8, ABCB11, ABCC12, ABCC2, ABCC3, ABCC4, ABCG1, ATP2B1, CNNM1, CYB561D2, SLC26A3, SLC45A4, SLC51B, SLCO1C1

## Sheet: GR unchanged
ChIP group	Cluster	Cluster enrichment score	Term id	Term description	Count	Fold enrichment	Benjamini	Genes
GR unchanged	Cluster 1	2.9255	GO:0070102	interleukin-6-mediated signaling pathway	7	9.62141	0.0360636	IL6R, JAK1, SMAD4, SRC, ST18, STAT3, YAP1
GR unchanged	Cluster 1	2.9255	GO:0072540	T-helper 17 cell lineage commitment	5	9.62141	0.190833	BATF, IL6R, IRF4, JAK1, STAT3
GR unchanged	Cluster 1	2.9255	GO:0038154	interleukin-11-mediated signaling pathway	3	9.62141	0.973589	IL6R, JAK1, STAT3
GR unchanged	Cluster 2	2.15089	GO:0045944	positive regulation of transcription by RNA polymerase II	104	1.60614	0.00343486	ABLIM3, AIRE, ANXA2, ARRB1, ATOH8, BACH1, BATF, BCL3, BCL9L, CREB3L2, CSF3, EDN1, EGFR, EGLN1, EHF, ELF1, ELF3, ELK4, EPAS1, ERCC6, ETS2, F2RL1, FOS, FOSL2, FOXO3, GLI2, GLIS3, GRHL3, HELZ2, HHEX, HNRNPU, IER5, IFNB1, IKZF3, IL1B, IRF2BPL, IRF4, IRF8, ITGA8, JUP, KLF15, KLF5, KLF6, LITAF, LPIN2, MAML3, MED9, MICAL2, MMP12, MYBL2, MYO1C, NCOA7, NEDD4L, NFIA, NFIC, NFKBIA, NOTCH3, NOTCH4, NR2E3, NR…
GR unchanged	Cluster 2	2.15089	GO:0001228	DNA-binding transcription activator activity, RNA polymerase II-specific	46	1.70323	0.135347	BACH1, BATF, CREB3L2, EHF, ELF1, ELF3, ELK4, EPAS1, FOS, FOSL2, FOXO3, GLI2, GLIS3, GRHL3, HHEX, IKZF3, IRF4, KLF15, KLF5, KLF6, LITAF, MYBL2, NFIA, NFIC, NOTCH4, NR2E3, NR5A2, ONECUT1, PAX8, PBX1, PLSCR1, PPARG, RBPJ, REL, SIX3, SMAD3, SMAD4, STAT3, STAT5B, TBX3, TFCP2L1, VEZF1, ZBTB7B, ZNF24, ZNF395, ZNF782
GR unchanged	Cluster 2	2.15089	GO:0003700	DNA-binding transcription factor activity	51	1.56311	0.232732	ATOH8, BACH1, BATF, BATF3, BHLHE40, CREB3L2, ELF1, ELF3, ELK4, EPAS1, ETS2, FOS, FOSL2, FOXO3, FOXP1, GLI2, GRHL3, GTF2IRD1, IKZF3, IRF4, IRF8, KLF11, KLF9, LHX1, MSC, NFIA, NFIC, NR2E3, NR5A2, PAX8, PBX1, POU5F1, PPARG, RBPJ, REL, RELB, SMAD3, SMAD4, STAT3, STAT5B, TEAD1, TFEB, THRB, ZBTB38, ZEB2, ZNF281, ZNF367, ZNF395, ZNF532, ZNF691, ZNF710
GR unchanged	Cluster 2	2.15089	GO:0043565	sequence-specific DNA binding	30	1.67127	0.527737	BATF, EHF, ELF1, ELF3, ELK4, EPAS1, ERCC6, ETS2, FOXO3, FOXP1, GLI2, GRHL3, HHEX, IKZF3, IRF4, MMP12, MSX2, NR2E3, NR5A1, NR5A2, POU5F1, PPARG, RBPJ, RERE, SMAD3, SMAD4, TBX3, THRB, ZNF24, ZNF281
GR unchanged	Cluster 2	2.15089	GO:0000978	RNA polymerase II cis-regulatory region sequence-specific DNA binding	80	1.22392	1	ANHX, BACH1, BATF, BATF3, BHLHE40, CIART, EHF, ELF1, ELF3, ELK4, EPAS1, ETS2, FOS, FOSL2, FOXO3, FOXP1, GLI2, GLIS3, GRHL3, GTF2IRD1, HHEX, HNRNPU, IKZF3, IRF4, IRF8, KLF11, KLF15, KLF5, KLF6, KLF9, LITAF, MSC, MSX2, MXD4, MYBL2, NFIA, NFIC, NR2E3, NR5A1, NR5A2, ONECUT1, PAX8, PBX1, PER1, POU5F1, PPARG, RBPJ, REL, RELB, SIX3, SMAD3, SMAD4, SNAI1, SP2, ST18, STAT3, STAT5B, TBX3, TEAD1, TFCP2L1, TF…
GR unchanged	Cluster 2	2.15089	GO:1990837	sequence-specific double-stranded DNA binding	39	1.27189	1	BATF, BATF3, BHLHE40, ELF1, ELF3, ELK4, ETS2, FOS, FOXO3, FOXP1, GLI2, HNRNPU, IRF4, IRF8, KLF11, KLF15, KLF5, KLF6, LHX1, MSC, MSX2, MYBL2, NFIC, NR5A1, NR5A2, ONECUT1, PAX8, PBX1, POU5F1, SIX3, SNAI1, SP2, TBX3, TEAD1, TFCP2L1, TFEB, THRB, ZBTB7B, ZNF281
GR unchanged	Cluster 2	2.15089	GO:0006357	regulation of transcription by RNA polymerase II	96	1.07339	1	ACTB, ADNP, ANHX, ARRB1, BACH1, BATF, BATF3, BHLHE40, CDC14B, CHD5, CREB3L2, DUSP1, DUSP16, DUSP4, DUSP5, EHF, ELF1, ELF3, ELK4, EPAS1, ETS2, FKBP5, FOS, FOSL2, FOXO3, FOXP1, GLI2, GLIS3, GRHL3, HHEX, IKZF3, IRF2BP2, IRF4, IRF8, KAT8, KLF11, KLF15, KLF5, KLF6, KLF9, LCOR, LHX1, MED16, MSC, MSX2, MXD4, NCOA7, NFIA, NFIC, NR5A1, NR5A2, ONECUT1, PAX8, PBX1, PCGF5, PDLIM1, PFN1, PIAS1, POU5F1, PPARG,…
GR unchanged	Cluster 2	2.15089	GO:0000981	DNA-binding transcription factor activity, RNA polymerase II-specific	72	1.02695	1	ADNP, ANHX, ATOH8, BACH1, BATF, BATF3, BHLHE40, CREB3L2, EHF, ELF1, ELF3, ELK4, EPAS1, ETS2, FOS, FOSL2, FOXO3, FOXP1, GLI2, GLIS3, GRHL3, GTF2IRD1, HHEX, IRF4, IRF8, KLF11, KLF15, KLF5, KLF6, KLF9, LHX1, MSC, MSX2, MXD4, MYBL2, NFIA, NFIC, NR5A1, NR5A2, ONECUT1, PAX8, PBX1, POU5F1, PPARG, RBPJ, REL, RELB, SIX3, SMAD3, SMAD4, SP2, ST18, STAT3, STAT5B, TBX3, TEAD1, TFCP2L1, TFEB, THRB, VEZF1, ZBTB…
GR unchanged	Cluster 3	1.70599	GO:0007163	establishment or maintenance of cell polarity	8	3.20714	0.63546	ACTB, CTNNA1, PARD6B, PARD6G, RAC1, RAC2, RHOBTB1, RHOH
GR unchanged	Cluster 3	1.70599	GO:0030865	cortical cytoskeleton organization	4	6.99739	0.695031	RAC1, RAC2, RHOBTB1, RHOH
GR unchanged	Cluster 3	1.70599	GO:0043652	engulfment of apoptotic cell	4	5.13142	1	RAC1, RHOBTB1, RHOH, XKR4
GR unchanged	Cluster 4	1.61372	hsa05412	Arrhythmogenic right ventricular cardiomyopathy	13	2.43205	0.220054	ACTB, ACTN2, ATP2A2, CACNG6, CTNNA1, GJA1, ITGA10, ITGA8, ITGB1, ITGB5, JUP, LAMA2, LMNA
GR unchanged	Cluster 4	1.61372	hsa05410	Hypertrophic cardiomyopathy	13	2.11269	0.330579	ACE, ACTB, ATP2A2, CACNG6, EDN1, ITGA10, ITGA8, ITGB1, ITGB5, LAMA2, LMNA, TNNT2, TPM4
GR unchanged	Cluster 4	1.61372	hsa05414	Dilated cardiomyopathy	11	1.68551	0.548848	ACTB, ATP2A2, CACNG6, ITGA10, ITGA8, ITGB1, ITGB5, LAMA2, LMNA, TNNT2, TPM4

## Sheet: GR increasing
ChIP group	Cluster	Cluster enrichment score	Term id	Term description	Count	Fold enrichment	Benjamini	Genes
GR increasing	Cluster 1	5.54635	hsa05167	Kaposi sarcoma-associated herpesvirus infection	42	2.64943	4.11112e-07	AKT3, BID, C3, CALML3, CDK6, CREB1, CSF2, CXCL1, CXCL2, CXCL3, CXCL8, E2F2, FOS, HCK, ICAM1, IFNA5, IFNAR2, IFNGR1, IKBKB, IKBKE, IL6, IL6ST, ITPR3, JAK1, MAP2K2, NFATC4, NFKB1, NFKBIA, PIK3R1, PIK3R5, PLCG2, PTGS2, RAC1, RAF1, RCAN1, STAT1, TCF7, TICAM1, TP53, TRAF2, TRAF3, TYK2
GR increasing	Cluster 1	5.54635	hsa04620	Toll-like receptor signaling pathway	29	3.28951	7.67775e-07	AKT3, CCL4, CCL4L2, CCL5, CXCL10, CXCL8, FOS, IFNA5, IFNAR2, IKBKB, IKBKE, IL1B, IL6, JAK1, LBP, MAP2K2, MAP2K3, MAP3K8, NFKB1, NFKBIA, PIK3R1, RAC1, STAT1, TAB2, TICAM1, TNF, TOLLIP, TRAF3, TYK2
GR increasing	Cluster 1	5.54635	hsa05164	Influenza A	38	2.7158	8.61136e-07	AKT3, BID, CALCOCO2, CCL2, CCL5, CDK6, CIITA, CXCL10, CXCL8, EIF2S1, ICAM1, IFNA5, IFNAR2, IFNGR1, IFNGR2, IKBKB, IKBKE, IL1A, IL1B, IL6, JAK1, MAP2K2, NFKB1, NFKBIA, NXT2, OAS3, PIK3R1, RAB11B, RAF1, SOCS3, STAT1, TICAM1, TNF, TNFRSF10A, TNFRSF10B, TRAF3, TRIM25, TYK2
GR increasing	Cluster 1	5.54635	hsa05160	Hepatitis C	35	2.72164	2.75753e-06	AKT3, BID, CDK6, CFLAR, CLDN11, CLDN16, CXCL10, E2F2, EGFR, EIF2AK3, EIF2S1, IFNA5, IFNAR2, IKBKB, IKBKE, JAK1, MAP2K2, NFKB1, NFKBIA, OAS3, PIK3R1, PPP2CB, PPP2R2A, RAF1, SOCS3, STAT1, TICAM1, TNF, TP53, TRAF2, TRAF3, TYK2, YWHAE, YWHAQ, YWHAZ
GR increasing	Cluster 1	5.54635	hsa05161	Hepatitis B	34	2.579	1.28585e-05	AKT3, BID, CREB1, CREB3L3, CXCL8, E2F2, FOS, IFNA5, IKBKB, IKBKE, IL6, JAK1, MAP2K2, MAP2K3, NFATC4, NFKB1, NFKBIA, PIK3R1, RAF1, SMAD3, STAT1, STAT4, STAT5A, STAT5B, STAT6, TAB2, TGFB2, TICAM1, TNF, TP53, TRAF3, TYK2, YWHAQ, YWHAZ
GR increasing	Cluster 1	5.54635	hsa05162	Measles	30	2.66849	2.89129e-05	AKT3, BBC3, BID, CDK6, EIF2AK3, EIF2S1, FOS, IFNA5, IFNAR2, IKBKB, IKBKE, IL1A, IL1B, IL2RA, IL2RB, IL6, JAK1, NFKB1, NFKBIA, OAS3, PIK3R1, STAT1, STAT5A, STAT5B, TAB2, TNFAIP3, TP53, TP73, TRAF3, TYK2
GR increasing	Cluster 1	5.54635	hsa04621	NOD-like receptor signaling pathway	36	2.35505	4.22237e-05	BIRC2, BIRC3, CCL2, CCL5, CXCL1, CXCL2, CXCL3, CXCL8, CYBA, GBP2, GSDMD, IFNA5, IFNAR2, IKBKB, IKBKE, IL1B, IL6, ITPR3, JAK1, NAMPT, NFKB1, NFKBIA, NOD2, OAS3, PLCB4, STAT1, TAB2, TANK, TICAM1, TNF, TNFAIP3, TRAF2, TRAF3, TRPV2, TYK2, YWHAE
GR increasing	Cluster 1	5.54635	hsa05169	Epstein-Barr virus infection	35	2.12128	0.000367994	AKT3, BID, CD44, CDK6, CXCL10, E2F2, GADD45A, GADD45B, GADD45G, ICAM1, IFNA5, IFNAR2, IKBKB, IKBKE, IL6, ISG15, JAK1, MAP2K3, NEDD4, NFKB1, NFKB2, NFKBIA, OAS3, PIK3R1, PLCG2, RAC1, RELB, STAT1, TAB2, TNF, TNFAIP3, TP53, TRAF2, TRAF3, TYK2
GR increasing	Cluster 1	5.54635	hsa05171	Coronavirus disease - COVID-19	35	1.81824	0.00448468	ADAM17, C1S, C2, C3, C5AR1, CCL2, CFB, CSF2, CXCL10, CXCL8, EGFR, FOS, IFNA5, IFNAR2, IKBKB, IKBKE, IL1B, IL6, IL6ST, ISG15, JAK1, MMP1, NFKB1, NFKBIA, OAS3, PIK3R1, PLCG2, RPL23A, RPL3, RPS16, STAT1, TAB2, TNF, TRAF3, TYK2
GR increasing	Cluster 1	5.54635	hsa05168	Herpes simplex virus 1 infection	35	0.82742	1	AKT3, BID, BIRC2, BIRC3, C3, CCL2, CCL5, EIF2AK3, EIF2S1, IFNA5, IFNAR2, IFNGR1, IFNGR2, IKBKB, IKBKE, IL1B, IL6, ITGA5, JAK1, NFKB1, NFKBIA, OAS3, PIK3R1, RHEB, SOCS3, SRSF5, STAT1, TAB2, TICAM1, TNF, TNFSF14, TP53, TRAF2, TRAF3, TYK2
GR increasing	Cluster 2	4.36029	GO:0045944	positive regulation of transcription by RNA polymerase II	151	1.80582	1.92466e-09	ACTN4, AHR, ALX4, ANXA2, AR, ARNT2, ATF6, ATOH7, BACH1, BATF, BCL3, BCL9L, BMP5, BMP6, BMPR1B, BPTF, CASZ1, CCNT2, CEBPB, CEBPD, CIITA, CREB1, CREB3L3, CREBRF, CSRNP1, CX3CL1, CXCL10, DHX9, DOT1L, DUX4, E2F2, EGFR, EGLN1, EHF, EIF5AL1, ELF3, ELK3, ETS1, ETS2, ETV4, ETV6, F2RL1, FOS, FOSL2, FOXF1, FOXJ2, FOXN4, FOXO1, FSTL3, GATA5, GATA6, GLI1, GLIS2, GLIS3, GPBP1, HDGF, HIPK2, HIVEP1, HNF1A, IER5…
GR increasing	Cluster 2	4.36029	GO:0003700	DNA-binding transcription factor activity	80	1.90343	1.96768e-05	AHR, AR, ARNT2, ATF6, ATOH7, BACH1, BATF, BATF3, BHLHE40, CEBPB, CREB1, CSRNP1, E2F2, ELF3, ELK3, ETS1, ETS2, ETV4, ETV6, FOS, FOSL2, FOXK1, FOXL1, FOXN4, FOXO1, FOXP1, GATA5, GATA6, GPBP1, HNF1A, IRF1, KLF10, KLF3, KLF4, KLF9, MAFK, MLXIPL, MSC, MYCN, MZF1, NFATC4, NFE2L2, NFIB, NFKB1, NFKB2, NR1D2, NR2E3, NR3C1, PAX8, PBX4, PITX1, PLAGL2, PPARD, PRDM5, RARB, REL, RELB, RFX2, RFX3, RFX8, SKIDA1,…
GR increasing	Cluster 2	4.36029	GO:0001228	DNA-binding transcription activator activity, RNA polymerase II-specific	68	1.95457	5.15226e-05	ALX4, AR, ARNT2, ATF6, BACH1, BATF, CASZ1, CEBPB, CEBPD, CREB1, CREB3L3, CREBRF, CSRNP1, DUX4, E2F2, EHF, ELF3, ELK3, ETS1, ETV4, ETV6, FOS, FOSL2, FOXF1, FOXJ2, FOXO1, GLI1, GLIS2, GLIS3, HNF1A, IRF1, IRX4, KLF10, KLF4, KLF6, KLF7, LITAF, MLXIPL, MYBL1, MYCN, MZF1, NFE2L2, NFIB, NFKB1, NFKB2, NR2E3, NR3C1, NR4A1, NR4A2, PAX8, PITX1, PLAGL2, PLSCR1, PROP1, REL, RFX2, SIX5, SMAD1, SMAD2, SMAD3, SP…
GR increasing	Cluster 2	4.36029	GO:0000978	RNA polymerase II cis-regulatory region sequence-specific DNA binding	111	1.3183	0.136844	AR, ARNT2, ATF6, BACH1, BATF, BATF3, BHLHE40, BPTF, CEBPB, CEBPD, CHD2, CREB1, CREB3L3, DHX9, DUX4, E2F2, E2F6, EHF, ELF3, ELK3, ETS1, ETS2, ETV4, ETV6, EZH2, FOS, FOSL2, FOXF1, FOXJ2, FOXK1, FOXL1, FOXO1, FOXP1, FOXQ1, GATA5, GATA6, GLI1, GLIS2, GLIS3, HDGF, HIVEP1, HIVEP2, HNF1A, IRF1, IRX4, KDM6B, KLF10, KLF3, KLF4, KLF6, KLF7, KLF9, LITAF, MAFK, MLXIPL, MSC, MSX2, MXD1, MYBL1, MYCN, MZF1, NFA…
GR increasing	Cluster 2	4.36029	GO:1990837	sequence-specific double-stranded DNA binding	56	1.41775	0.307618	AHR, ALX4, ARNT2, ATF6, ATOH7, BATF, BATF3, BBX, BHLHE40, CEBPB, CEBPD, CREB1, DUX4, E2F2, ELF3, ELK3, ETS1, ETS2, ETV4, FOS, FOXJ2, FOXK1, FOXP1, FOXQ1, GATA5, GATA6, GLIS2, HIVEP1, KLF10, KLF3, KLF4, KLF6, MSC, MSX2, MYCN, NFATC4, NFIB, NFKB2, NR1D2, NR3C1, NR4A1, NR4A2, PAX8, PITX1, PPARD, PROP1, RARB, RFX2, RFX3, SP1, TCF7, TGIF1, VSX1, XBP1, ZBTB43, ZBTB7A
GR increasing	Cluster 2	4.36029	GO:0006357	regulation of transcription by RNA polymerase II	135	1.16888	0.649122	AEBP2, AHR, ALX4, AMBRA1, ARID1B, ARID5B, ARNT2, ATF6, ATOH7, BACH1, BATF, BATF3, BAZ1A, BBX, BCL7A, BHLHA9, BHLHE40, BPTF, CCNL1, CCNT2, CDC14B, CEBPB, CEBPD, CHD2, CREB1, CREB3L3, CREBRF, CSRNP1, CTBP1, DHX9, DUSP1, DUSP10, DUSP16, DUX4, DYRK1A, E2F2, E2F6, EHF, ELF3, ELK3, ETS1, ETS2, ETV4, ETV6, FKBP5, FOS, FOSL2, FOXF1, FOXJ2, FOXK1, FOXL1, FOXO1, FOXP1, FOXQ1, FSTL3, GLI1, GLIS2, GLIS3, HIV…
GR increasing	Cluster 2	4.36029	GO:0000981	DNA-binding transcription factor activity, RNA polymerase II-specific	107	1.18476	0.818365	AHR, ALX4, AR, ARNT2, ATF6, ATOH7, BACH1, BATF, BATF3, BBX, BHLHA9, BHLHE40, CASZ1, CEBPB, CEBPD, CREB1, CREB3L3, CREBRF, CSRNP1, DUX4, E2F2, E2F6, EHF, ELF3, ELK3, ETS1, ETS2, ETV4, ETV6, FOS, FOSL2, FOXF1, FOXJ2, FOXK1, FOXL1, FOXN4, FOXO1, FOXP1, FOXQ1, GATA5, GATA6, GLI1, GLIS2, GLIS3, HIVEP1, HIVEP2, HNF1A, IRF1, IRX4, KLF10, KLF3, KLF4, KLF6, KLF7, KLF9, MAFK, MLXIPL, MSC, MSX2, MXD1, MYBL1…
GR increasing	Cluster 2	4.36029	GO:0003677	DNA binding	109	1.14455	0.955188	AEBP2, AGFG1, AHR, ALX4, AR, ARID1B, ARID5B, ATF6, BATF, BAZ1A, BBX, CEBPB, CHD2, CHD4, CREB1, CRY2, CXXC4, DHX9, DOT1L, DUX4, E2F2, EHF, ERCC4, ETS1, ETS2, FBXO21, FOS, FOSL2, FOXF1, FOXL1, GLI1, GPBP1, HIPK2, HIVEP2, HMG20A, HNF1A, IRF1, IRX4, JPH2, KLF4, KLF7, LITAF, MCM5, MLXIPL, MORC3, MYCN, NACA, NFATC4, NFE2L2, NFIB, NFKB1, NFKBIZ, NOSTRIN, NR3C1, NR4A1, NR4A2, OASL, PAX8, PDCD5, PIK3R1, P…
GR increasing	Cluster 3	3.86033	GO:0005178	integrin binding	30	2.63484	0.000595607	ACTN4, ADAM17, ADAM23, ANXA7, CIB2, CX3CL1, EGFR, F11R, FBLN1, FBLN5, FN1, ICAM1, IL1B, ISG15, ITGA5, ITGA6, ITGA9, ITGAM, ITGAV, ITGB1, ITGB2, ITGB8, ITGBL1, LAMA5, LAMC2, LGALS8, TGFBI, TLN2, TNC, UTRN
GR increasing	Cluster 3	3.86033	GO:0033627	cell adhesion mediated by integrin	11	4.20285	0.0238415	ADAM17, ICAM1, ITGA5, ITGA6, ITGA9, ITGAM, ITGAV, ITGB1, ITGB2, ITGB8, ITGBL1
GR increasing	Cluster 3	3.86033	GO:0007160	cell-matrix adhesion	19	2.62147	0.0333403	ANXA2, CD34, CD44, CD96, FBLN5, FGL1, FN1, ITGA5, ITGA6, ITGA9, ITGAM, ITGAV, ITGB1, ITGB2, ITGB8, ITGBL1, MKLN1, PPFIA1, RAC1
GR increasing	Cluster 3	3.86033	GO:0007229	integrin-mediated signaling pathway	17	2.32401	0.155628	ADAM23, ADAMTS10, CUL3, FN1, HCK, ISG15, ITGA5, ITGA6, ITGA9, ITGAM, ITGAV, ITGB1, ITGB2, ITGB8, ITGBL1, LAMA5, NEDD9
GR increasing	Cluster 4	3.11409	hsa04061	Viral protein interaction with cytokine and cytokine receptor	28	3.46192	4.80344e-07	CCL1, CCL2, CCL20, CCL21, CCL28, CCL4, CCL4L2, CCL5, CSF1, CX3CL1, CXCL1, CXCL10, CXCL2, CXCL3, CXCL5, CXCL8, IL18R1, IL18RAP, IL2RA, IL2RB, IL6, IL6ST, LTBR, TNF, TNFRSF10A, TNFRSF10B, TNFRSF10C, TNFSF14
GR increasing	Cluster 4	3.11409	GO:0030593	neutrophil chemotaxis	17	4.22195	0.00056364	C5AR1, CCL28, CX3CL1, CXCL1, CXCL10, CXCL2, CXCL3, CXCL5, CXCL8, EDN2, IL1B, ITGA9, ITGB2, LBP, PDE4B, SAA1, TGFB2
GR increasing	Cluster 4	3.11409	hsa04062	Chemokine signaling pathway	32	2.04999	0.00124972	AKT3, CCL1, CCL2, CCL20, CCL21, CCL28, CCL4, CCL4L2, CCL5, CX3CL1, CXCL1, CXCL10, CXCL2, CXCL3, CXCL5, CXCL8, ELMO1, GNAI1, HCK, IKBKB, NCF1, NFKB1, NFKBIA, PIK3R1, PIK3R5, PLCB4, PLCG2, PXN, RAC1, RAF1, STAT1, STAT5B
GR increasing	Cluster 4	3.11409	GO:0008009	chemokine activity	15	4.18475	0.00126982	CCL1, CCL2, CCL20, CCL21, CCL28, CCL4, CCL4L2, CCL5, CX3CL1, CXCL1, CXCL10, CXCL2, CXCL3, CXCL5, CXCL8
GR increasing	Cluster 4	3.11409	GO:0045236	CXCR chemokine receptor binding	7	5.85865	0.061698	CCL28, CXCL1, CXCL10, CXCL2, CXCL3, CXCL5, CXCL8
GR increasing	Cluster 4	3.11409	GO:0070098	chemokine-mediated signaling pathway	13	2.76733	0.143762	CCL1, CCL2, CCL20, CCL21, CCL4, CCL5, CX3CL1, CXCL1, CXCL10, CXCL2, CXCL3, CXCL5, CXCL8
GR increasing	Cluster 4	3.11409	GO:0006935	chemotaxis	18	2.09545	0.221216	C5AR1, CCL1, CCL2, CCL20, CCL28, CCL5, CX3CL1, CXCL1, CXCL10, CXCL2, CXCL5, CXCL8, LECT2, PLA2G6, PLAU, PLD1, RAC1, RARRES2
GR increasing	Cluster 4	3.11409	GO:0048020	CCR chemokine receptor binding	7	3.43438	0.409035	CCL1, CCL2, CCL20, CCL21, CCL4, CCL5, CX3CL1
GR increasing	Cluster 4	3.11409	GO:0048246	macrophage chemotaxis	5	4.38265	0.525169	CCL2, CCL5, CX3CL1, EDN2, SAA1
GR increasing	Cluster 4	3.11409	GO:0048245	eosinophil chemotaxis	6	3.19307	0.649122	CCL1, CCL2, CCL21, CCL4, CCL5, CX3CL1
GR increasing	Cluster 4	3.11409	GO:0061844	antimicrobial humoral immune response mediated by antimicrobial peptide	14	1.54529	1	CCL1, CCL2, CCL20, CCL21, CCL28, CCL4, CCL5, CX3CL1, CXCL1, CXCL10, CXCL2, CXCL3, CXCL5, CXCL8
GR increasing	Cluster 4	3.11409	GO:0031640	killing of cells of another organism	10	1.60226	1	CCL1, CCL20, CCL21, CCL28, CXCL1, CXCL10, CXCL2, CXCL3, CXCL8, NINJ1

## Sheet: RELA decreasing
ChIP group	Cluster	Cluster enrichment score	Term id	Term description	Count	Fold enrichment	Benjamini	Genes
RELA decreasing	Cluster 1	2.94363	hsa05223	Non-small cell lung cancer	13	3.52388	0.00409692	CDK6, EGFR, EML4, GADD45B, GADD45G, MAP2K2, MET, PLCG1, PLCG2, RAF1, STAT5A, STAT5B, TGFA
RELA decreasing	Cluster 1	2.94363	hsa05225	Hepatocellular carcinoma	21	2.44439	0.00498581	ACTB, AXIN2, BCL2L1, CDK6, EGFR, GADD45B, GADD45G, GSTA2, MAP2K2, MET, NFE2L2, PLCG1, PLCG2, RAF1, SMAD2, SMAD3, TCF7, TGFA, TGFB2, TXNRD1, WNT10B
RELA decreasing	Cluster 1	2.94363	hsa05214	Glioma	13	3.38478	0.00531547	CALML3, CAMK1D, CAMK1G, CAMK2G, CDK6, EGFR, GADD45B, GADD45G, MAP2K2, PLCG1, PLCG2, RAF1, TGFA
RELA decreasing	Cluster 1	2.94363	hsa04012	ErbB signaling pathway	13	2.9912	0.0127304	CAMK2G, EGFR, EREG, MAP2K2, MAPK10, PAK1, PLCG1, PLCG2, RAF1, SRC, STAT5A, STAT5B, TGFA
RELA decreasing	Cluster 1	2.94363	hsa01521	EGFR tyrosine kinase inhibitor resistance	9	2.22614	0.170683	BCL2L1, EGFR, MAP2K2, MET, PLCG1, PLCG2, RAF1, SRC, TGFA
RELA decreasing	Cluster 2	2.39084	GO:0097192	extrinsic apoptotic signaling pathway in absence of ligand	7	4.92899	0.193982	BCL2A1, BCL2L1, CTNNA1, IL1A, IL1B, ITGAV, KITLG
RELA decreasing	Cluster 2	2.39084	GO:2001240	negative regulation of extrinsic apoptotic signaling pathway in absence of ligand	7	4.41015	0.269208	BCL2L1, CSF2, CTNNA1, IL1A, IL1B, IL7, TNF
RELA decreasing	Cluster 2	2.39084	GO:0035234	ectopic germ cell programmed cell death	5	6.65023	0.299203	BCL2L1, IL1A, IL1B, KITLG, YBX3
RELA decreasing	Cluster 3	2.00726	GO:0032743	positive regulation of interleukin-2 production	9	5.9852	0.0380547	ANXA1, CARD11, IL1A, IL1B, PLCG2, RIPK2, SPTBN1, STAT5B, TRAF2
RELA decreasing	Cluster 3	2.00726	GO:0033092	positive regulation of immature T cell proliferation in thymus	3	11.9704	0.636604	IL1A, IL1B, RIPK2
RELA decreasing	Cluster 3	2.00726	GO:0032755	positive regulation of interleukin-6 production	6	1.39461	1	EREG, IL1A, IL1B, PLCG2, RIPK2, TNF
RELA decreasing	Cluster 4	1.93708	hsa05210	Colorectal cancer	16	3.63916	0.0010145	AXIN2, BBC3, EGFR, EREG, GADD45B, GADD45G, MAP2K2, MAPK10, PMAIP1, RAC1, RAF1, SMAD2, SMAD3, TCF7, TGFA, TGFB2
RELA decreasing	Cluster 4	1.93708	hsa05225	Hepatocellular carcinoma	21	2.44439	0.00498581	ACTB, AXIN2, BCL2L1, CDK6, EGFR, GADD45B, GADD45G, GSTA2, MAP2K2, MET, NFE2L2, PLCG1, PLCG2, RAF1, SMAD2, SMAD3, TCF7, TGFA, TGFB2, TXNRD1, WNT10B
RELA decreasing	Cluster 4	1.93708	hsa05212	Pancreatic cancer	13	3.34082	0.00576501	BCL2L1, CDK6, EGFR, GADD45B, GADD45G, MAPK10, PLD1, RAC1, RAF1, SMAD2, SMAD3, TGFA, TGFB2
RELA decreasing	Cluster 4	1.93708	hsa05220	Chronic myeloid leukemia	10	2.56986	0.0786007	BCL2L1, CDK6, GADD45B, GADD45G, MAP2K2, RAF1, SMAD3, STAT5A, STAT5B, TGFB2
RELA decreasing	Cluster 4	1.93708	hsa05226	Gastric cancer	15	1.97879	0.095306	AXIN2, CTNNA1, EGFR, FGF18, GADD45B, GADD45G, JUP, MAP2K2, MET, RAF1, SMAD2, SMAD3, TCF7, TGFB2, WNT10B
RELA decreasing	Cluster 4	1.93708	hsa05213	Endometrial cancer	8	2.68311	0.12155	AXIN2, CTNNA1, EGFR, GADD45B, GADD45G, MAP2K2, RAF1, TCF7
RELA decreasing	Cluster 4	1.93708	hsa05216	Thyroid cancer	6	3.20886	0.149219	GADD45B, GADD45G, MAP2K2, NCOA4, PAX8, TCF7
RELA decreasing	Cluster 4	1.93708	hsa05218	Melanoma	8	2.16854	0.23311	CDK6, EGFR, FGF18, GADD45B, GADD45G, MAP2K2, MET, RAF1
RELA decreasing	Cluster 4	1.93708	hsa05224	Breast cancer	12	1.60443	0.337259	AXIN2, CDK6, EGFR, FGF18, GADD45B, GADD45G, MAP2K2, NCOA1, NOTCH3, RAF1, TCF7, WNT10B
RELA decreasing	Cluster 4	1.93708	hsa05217	Basal cell carcinoma	6	1.88457	0.476566	AXIN2, GADD45B, GADD45G, GLI1, TCF7, WNT10B
RELA decreasing	Cluster 4	1.93708	hsa04068	FoxO signaling pathway	10	1.48782	0.507651	EGFR, GADD45B, GADD45G, IL7R, MAP2K2, MAPK10, PRMT1, RAF1, SMAD3, TGFB2

## Sheet: RELA unchanged
ChIP group	Cluster	Cluster enrichment score	Term id	Term description	Count	Fold enrichment	Benjamini	Genes
RELA unchanged	Cluster 1	4.36477	GO:0045944	positive regulation of transcription by RNA polymerase II	143	1.79703	2.51379e-08	ABLIM3, ACTN4, AKIRIN2, ANXA2, ARNT2, ATAD2B, ATOH7, ATOH8, BATF, BCL3, BCL9L, BMPR1B, CEBPB, CEBPD, CREB1, CREB3L3, CREBRF, CSF3, CSRNP1, CX3CL1, CXCL10, DHX9, DOT1L, DUX4, E2F2, EDN1, EGFR, EGLN1, EHF, ELF3, EPAS1, ETS1, ETS2, ETV4, F2RL1, FGF2, FOS, FOSL2, FOXA1, FOXF1, FOXJ2, FOXK2, FOXN4, GATA6, GLIS2, GPBP1, HDGF, HIPK2, HLF, HNF1A, HNF4A, IKBKB, IKZF3, IL1A, IL6, IRF1, IRF2BPL, JUP, KLF10,…
RELA unchanged	Cluster 1	4.36477	GO:0003700	DNA-binding transcription factor activity	76	1.89678	8.22618e-05	ARNT2, ATOH7, ATOH8, BATF, BCL6, BHLHE40, CEBPB, CREB1, CSRNP1, E2F2, ELF3, EPAS1, ETS1, ETS2, ETV4, FOS, FOSL2, FOXA1, FOXK2, FOXN2, FOXN4, FOXP1, GATA6, GPBP1, HLF, HNF1A, HNF4A, IKZF3, IRF1, KLF10, KLF11, KLF3, KLF9, MLXIPL, MSC, MYC, MYCN, MZF1, NFE2L2, NFIA, NFIB, NFKB1, NFKB2, NR1D2, NR2E3, NR3C1, NR5A2, PAX8, PITX1, PPARD, PRDM5, RARA, RARB, REL, RELB, RFX2, RFX3, SMAD1, SMAD2, STAT1, STAT…
RELA unchanged	Cluster 1	4.36477	GO:0001228	DNA-binding transcription activator activity, RNA polymerase II-specific	65	1.9598	0.000133636	ARNT2, BATF, CEBPB, CEBPD, CREB1, CREB3L3, CREBRF, CSRNP1, DUX4, E2F2, EHF, ELF3, EPAS1, ETS1, ETV4, FOS, FOSL2, FOXA1, FOXF1, FOXJ2, FOXK2, GLIS2, HLF, HNF1A, HNF4A, IKZF3, IRF1, IRX4, KLF10, KLF13, KLF5, KLF6, LITAF, MITF, MLXIPL, MYBL2, MYC, MYCN, MZF1, NFE2L2, NFIA, NFIB, NFKB1, NFKB2, NOTCH4, NR2E3, NR3C1, NR5A2, PAX8, PITX1, PLSCR1, REL, RFX2, SMAD1, SMAD2, SPIC, STAT3, STAT5B, STAT6, TEF, …
RELA unchanged	Cluster 1	4.36477	GO:1990837	sequence-specific double-stranded DNA binding	54	1.43404	0.278262	ARNT2, ATOH7, BATF, BBX, BCL6, BHLHE40, CEBPB, CEBPD, CREB1, DUX4, E2F2, ELF3, ETS1, ETS2, ETV4, FOS, FOXA1, FOXJ2, FOXN2, FOXP1, GATA6, GLIS2, HLF, HNF4A, KLF10, KLF11, KLF13, KLF3, KLF5, KLF6, MSC, MSX2, MYBL2, MYCN, NFIB, NFKB2, NR1D2, NR3C1, NR5A1, NR5A2, PAX8, PITX1, PPARD, RARA, RARB, RFX2, RFX3, SNAI1, TEF, TGIF1, VSX1, XBP1, ZBTB43, ZBTB7A
RELA unchanged	Cluster 1	4.36477	GO:0000978	RNA polymerase II cis-regulatory region sequence-specific DNA binding	101	1.25825	0.40845	ANHX, ARNT2, BATF, BCL6, BHLHE40, CEBPB, CEBPD, CREB1, CREB3L3, DHX9, DUX4, E2F2, EHF, ELF3, EPAS1, ETS1, ETS2, ETV4, FOS, FOSL2, FOXA1, FOXF1, FOXJ2, FOXK2, FOXP1, GATA6, GLIS2, HDGF, HIVEP2, HLF, HNF1A, HNF4A, IKZF3, IRF1, IRX4, KLF10, KLF11, KLF13, KLF3, KLF5, KLF6, KLF9, LITAF, MITF, MLXIPL, MSC, MSX2, MXD4, MYBL2, MYC, MYCN, MZF1, NFE2L2, NFIA, NFIB, NFKB1, NFKB2, NFKBIZ, NR1D2, NR2E3, NR3C1…
RELA unchanged	Cluster 1	4.36477	GO:0000981	DNA-binding transcription factor activity, RNA polymerase II-specific	99	1.14984	1	ANHX, ARNT2, ATOH7, ATOH8, BATF, BBX, BCL6, BHLHE40, CEBPB, CEBPD, CREB1, CREB3L3, CREBRF, CSRNP1, DUX4, E2F2, EHF, ELF3, EPAS1, ETS1, ETS2, ETV4, FOS, FOSL2, FOXA1, FOXF1, FOXJ2, FOXK2, FOXN2, FOXN4, FOXP1, GATA6, GLIS2, HIVEP2, HLF, HNF1A, HNF4A, IRF1, IRX4, KLF10, KLF11, KLF13, KLF3, KLF5, KLF6, KLF9, MITF, MLXIPL, MSC, MSX2, MXD4, MYBL2, MYC, MYCN, MZF1, NFE2L2, NFIA, NFIB, NFKB1, NFKB2, NR1D…
RELA unchanged	Cluster 1	4.36477	GO:0006357	regulation of transcription by RNA polymerase II	119	1.08269	1	AMBRA1, ANHX, ANKRD1, ARID2, ARNT2, ATOH7, BATF, BAZ1A, BBX, BHLHE40, CCNL1, CDC14B, CEBPB, CEBPD, CHD5, CREB1, CREB3L3, CREBRF, CSRNP1, DHX9, DUSP1, DUSP16, DUX4, E2F2, EHF, ELF3, EPAS1, ETS1, ETS2, ETV4, FKBP5, FOS, FOSL2, FOXA1, FOXF1, FOXJ2, FOXK2, FOXN2, FOXP1, GLIS2, HIVEP2, HLF, HNF1A, HNF4A, IKZF3, IRF1, IRF2BP2, IRX4, JADE2, KLF10, KLF11, KLF13, KLF3, KLF5, KLF6, KLF9, MED18, MITF, MLLT6…
RELA unchanged	Cluster 2	4.03273	hsa05167	Kaposi sarcoma-associated herpesvirus infection	38	2.56909	9.60769e-06	AKT3, BID, C3, CALML3, CALML5, CDKN1A, CREB1, CSF2, CXCL1, CXCL2, CXCL3, CXCL8, E2F2, FGF2, FOS, ICAM1, IFNAR2, IFNGR1, IKBKB, IKBKE, IL6, MAPKAPK2, MYC, NFKB1, NFKBIA, PIK3R1, PTGS2, RAC1, RCAN1, STAT1, STAT3, TCF7L2, TICAM1, TP53, TRAF2, TRAF3, TYK2, ZFP36
RELA unchanged	Cluster 2	4.03273	hsa05161	Hepatitis B	32	2.60145	4.70848e-05	AKT3, BID, CASP10, CDKN1A, CREB1, CREB3L3, CXCL8, E2F2, FOS, HSPG2, IKBKB, IKBKE, IL6, MAP2K3, MYC, NFKB1, NFKBIA, PIK3R1, SOS1, STAT1, STAT3, STAT4, STAT5B, STAT6, TAB2, TGFB2, TGFBR2, TICAM1, TP53, TRAF3, TYK2, YWHAZ
RELA unchanged	Cluster 2	4.03273	hsa05169	Epstein-Barr virus infection	36	2.33843	8.29394e-05	AKT3, BID, CD44, CDKN1A, CXCL10, E2F2, ENTPD1, GADD45A, ICAM1, IFNAR2, IKBKB, IKBKE, IL6, MAP2K3, MAP3K14, MYC, NEDD4, NFKB1, NFKB2, NFKBIA, NFKBIE, OAS3, PIK3R1, PSMC4, RAC1, RELB, RIPK1, STAT1, STAT3, TAB2, TAPBP, TNFAIP3, TP53, TRAF2, TRAF3, TYK2
RELA unchanged	Cluster 2	4.03273	hsa05160	Hepatitis C	30	2.50021	0.00014811	AKT3, BID, CDKN1A, CFLAR, CLDN11, CLDN16, CXCL10, E2F2, EGFR, IFNAR2, IKBKB, IKBKE, MYC, NFKB1, NFKBIA, OAS3, PIK3R1, PPP2CB, RIPK1, SOCS3, SOS1, STAT1, STAT3, TICAM1, TP53, TRAF2, TRAF3, TYK2, YWHAE, YWHAZ
RELA unchanged	Cluster 2	4.03273	hsa04620	Toll-like receptor signaling pathway	22	2.67454	0.000868448	AKT3, CCL4, CCL5, CXCL10, CXCL8, FOS, IFNAR2, IKBKB, IKBKE, IL6, LBP, MAP2K3, NFKB1, NFKBIA, PIK3R1, RAC1, RIPK1, STAT1, TAB2, TICAM1, TRAF3, TYK2
RELA unchanged	Cluster 2	4.03273	hsa05164	Influenza A	27	2.06809	0.00548798	AKT3, BID, CALCOCO2, CCL2, CCL5, CXCL10, CXCL8, ICAM1, IFNAR2, IFNGR1, IFNGR2, IKBKB, IKBKE, IL1A, IL6, NFKB1, NFKBIA, OAS3, PIK3R1, SLC25A5, SOCS3, STAT1, TICAM1, TNFRSF10A, TRAF3, TYK2, VDAC1
RELA unchanged	Cluster 2	4.03273	hsa05162	Measles	22	2.0973	0.0119911	AKT3, BBC3, BCL2L1, BID, FOS, IFNAR2, IKBKB, IKBKE, IL1A, IL6, NFKB1, NFKBIA, OAS3, PIK3R1, STAT1, STAT3, STAT5B, TAB2, TNFAIP3, TP53, TRAF3, TYK2
RELA unchanged	Cluster 2	4.03273	hsa05171	Coronavirus disease - COVID-19	31	1.72599	0.0224936	ACE, C1S, C3, C5AR1, C9, CCL2, CFB, CSF2, CSF3, CXCL10, CXCL8, EGFR, F2, FOS, IFNAR2, IKBKB, IKBKE, IL6, NFKB1, NFKBIA, NRP1, OAS3, PIK3R1, RPL23A, RPL3, RPS16, STAT1, STAT3, TAB2, TRAF3, TYK2
RELA unchanged	Cluster 2	4.03273	hsa05168	Herpes simplex virus 1 infection	31	0.785439	1	AKT3, BCL2L1, BID, BIRC3, C3, CCL2, CCL5, IFNAR2, IFNGR1, IFNGR2, IKBKB, IKBKE, IL6, ITGA5, NFKB1, NFKBIA, OAS3, PIK3R1, SOCS3, STAT1, TAB2, TAPBP, TICAM1, TP53, TRAF2, TRAF3, TYK2, ZNF189, ZNF630, ZNF641, ZNF688
RELA unchanged	Cluster 3	3.49279	GO:0005178	integrin binding	29	2.67169	0.000878483	ACTN1, ACTN4, ADAM23, ANXA7, CIB2, CX3CL1, EGFR, F11R, FBLN1, FGF2, FN1, HSPG2, ICAM1, ITGA5, ITGA9, ITGAM, ITGAV, ITGB1, ITGB2, ITGB5, ITGB8, ITGBL1, LAMA3, LAMA5, LGALS8, PLPP3, TGFBI, TLN2, TNC
RELA unchanged	Cluster 3	3.49279	GO:0033627	cell adhesion mediated by integrin	10	4.01489	0.0672779	ICAM1, ITGA5, ITGA9, ITGAM, ITGAV, ITGB1, ITGB2, ITGB5, ITGB8, ITGBL1
RELA unchanged	Cluster 3	3.49279	GO:0007160	cell-matrix adhesion	17	2.4647	0.0989396	ANXA2, BCL6, CD34, CD44, CD96, FGL1, FN1, ITGA5, ITGA9, ITGAM, ITGAV, ITGB1, ITGB2, ITGB5, ITGB8, ITGBL1, RAC1
RELA unchanged	Cluster 3	3.49279	GO:0007229	integrin-mediated signaling pathway	16	2.29843	0.195837	ADAM23, ADAMTS18, FN1, ITGA5, ITGA9, ITGAM, ITGAV, ITGB1, ITGB2, ITGB5, ITGB8, ITGBL1, LAMA5, NEDD9, NRP1, PLPP3
RELA unchanged	Cluster 4	2.41581	GO:0030593	neutrophil chemotaxis	17	4.43645	0.000618071	BSG, C5AR1, CCL28, CSF3R, CX3CL1, CXCL1, CXCL10, CXCL2, CXCL3, CXCL5, CXCL8, EDN2, ITGA9, ITGB2, LBP, PDE4B, TGFB2
RELA unchanged	Cluster 4	2.41581	hsa04061	Viral protein interaction with cytokine and cytokine receptor	19	2.51771	0.00507149	CCL2, CCL20, CCL21, CCL28, CCL4, CCL5, CCR7, CX3CL1, CXCL1, CXCL10, CXCL2, CXCL3, CXCL5, CXCL8, IL18R1, IL18RAP, IL6, LTBR, TNFRSF10A
RELA unchanged	Cluster 4	2.41581	GO:0045236	CXCR chemokine receptor binding	8	7.02336	0.0102714	CCL28, CXCL1, CXCL10, CXCL2, CXCL3, CXCL5, CXCL8, ITCH
RELA unchanged	Cluster 4	2.41581	GO:0008009	chemokine activity	13	3.80432	0.014314	CCL2, CCL20, CCL21, CCL28, CCL4, CCL5, CX3CL1, CXCL1, CXCL10, CXCL2, CXCL3, CXCL5, CXCL8
RELA unchanged	Cluster 4	2.41581	hsa04062	Chemokine signaling pathway	27	1.85378	0.0184708	AKT3, CCL2, CCL20, CCL21, CCL28, CCL4, CCL5, CCR7, CX3CL1, CXCL1, CXCL10, CXCL2, CXCL3, CXCL5, CXCL8, IKBKB, NCF1, NFKB1, NFKBIA, PIK3R1, PLCB4, RAC1, RAC2, SOS1, STAT1, STAT3, STAT5B
RELA unchanged	Cluster 4	2.41581	hsa05323	Rheumatoid arthritis	16	2.23177	0.0275565	ATP6V1C2, CCL2, CCL20, CCL5, CSF2, CXCL1, CXCL2, CXCL3, CXCL5, CXCL8, FOS, ICAM1, IL1A, IL6, ITGB2, TGFB2
RELA unchanged	Cluster 4	2.41581	GO:0070098	chemokine-mediated signaling pathway	12	2.68424	0.220559	CCL2, CCL20, CCL21, CCL4, CCL5, CX3CL1, CXCL1, CXCL10, CXCL2, CXCL3, CXCL5, CXCL8
RELA unchanged	Cluster 4	2.41581	GO:0006935	chemotaxis	17	2.07959	0.284312	C5AR1, CCL2, CCL20, CCL28, CCL5, CCR7, CMTM8, CX3CL1, CXCL1, CXCL10, CXCL2, CXCL5, CXCL8, FGF2, RAC1, RAC2, RARRES2
RELA unchanged	Cluster 4	2.41581	GO:0048020	CCR chemokine receptor binding	6	3.08785	0.689071	CCL2, CCL20, CCL21, CCL4, CCL5, CX3CL1
RELA unchanged	Cluster 4	2.41581	GO:0061844	antimicrobial humoral immune response mediated by antimicrobial peptide	15	1.73978	0.73718	CCL2, CCL20, CCL21, CCL28, CCL4, CCL5, CX3CL1, CXCL1, CXCL10, CXCL2, CXCL3, CXCL5, CXCL8, F2, KRT6A
RELA unchanged	Cluster 4	2.41581	GO:0031640	killing of cells of another organism	11	1.85203	0.866994	C9, CCL20, CCL21, CCL28, CXCL1, CXCL10, CXCL2, CXCL3, CXCL8, KRT6A, NINJ1
RELA unchanged	Cluster 4	2.41581	GO:0048246	macrophage chemotaxis	4	3.68425	0.953658	CCL2, CCL5, CX3CL1, EDN2
RELA unchanged	Cluster 4	2.41581	GO:0048245	eosinophil chemotaxis	5	2.79608	1	CCL2, CCL21, CCL4, CCL5, CX3CL1
RELA unchanged	Cluster 4	2.41581	GO:2000406	positive regulation of T cell migration	4	3.13161	1	CCL20, CCL21, CCL5, CXCL10

## Sheet: RELA increasing
ChIP group	Cluster	Cluster enrichment score	Term id	Term description	Count	Fold enrichment	Benjamini	Genes
RELA increasing	Cluster 1	3.4406	GO:0045944	positive regulation of transcription by RNA polymerase II	119	1.61668	0.000798699	ABLIM3, ACVR1, ANXA2, AR, ARRB1, ATF6, ATOH8, BACH1, BATF, BCL9L, BPTF, BRCA1, BRD4, CASZ1, CIITA, CREB3L2, CREB3L3, CRTC1, CSF3, EDN1, EGLN1, EHF, ELF1, ELK3, ELK4, ERCC6, ETS1, ETS2, ETV6, F2RL1, FOS, FOXO1, FOXO3, FSTL3, GLI2, GLIS3, GRHL2, GRHL3, HELZ2, HGF, IL13, IRF1, IRF4, IRF8, ITGA8, KDM6B, KLF15, KLF4, KLF5, KLF6, KLF7, LITAF, LPIN2, LRP6, MAML3, MED9, MEF2D, MICAL2, MLXIP, MLXIPL, MYBL…
RELA increasing	Cluster 1	3.4406	GO:0043565	sequence-specific DNA binding	43	2.11497	0.00329196	AR, ATF6, BATF, BPTF, EHF, ELF1, ELK3, ELK4, ERCC6, ETS1, ETS2, ETV6, FOXN2, FOXO1, FOXO3, GLI2, GRHL2, GRHL3, IRF4, MSX2, MTPN, NR1D2, NR2E3, PBX4, PLAGL2, POU5F1, PPARG, PRDM9, RBPJ, RERE, SMAD3, SMAD4, SOX13, SP1, SPDEF, TBX3, THRA, THRB, TRPS1, TSNAX, VDR, ZNF281, ZNF423
RELA increasing	Cluster 1	3.4406	GO:0001228	DNA-binding transcription activator activity, RNA polymerase II-specific	56	1.83069	0.00669894	AR, ATF6, BACH1, BATF, CASZ1, CREB3L2, CREB3L3, EHF, ELF1, ELK3, ELK4, ETS1, ETV6, FOS, FOXO1, FOXO3, GLI2, GLIS3, GRHL2, GRHL3, IRF1, IRF4, KLF15, KLF4, KLF5, KLF6, KLF7, LITAF, MEF2D, MLXIP, MLXIPL, MYBL1, NFE2L1, NFIB, NFIC, NR2E3, ONECUT1, PAX8, PLAGL2, PLSCR1, PPARG, PROP1, RBPJ, RREB1, SIX3, SMAD3, SMAD4, SP1, STAT5B, TBX3, TCF12, TFCP2L1, TP73, ZBTB7B, ZNF131, ZNF782
RELA increasing	Cluster 1	3.4406	GO:0003700	DNA-binding transcription factor activity	64	1.73185	0.00719851	AR, ATF6, ATOH8, BACH1, BATF, BATF3, CREB3L2, ELF1, ELK3, ELK4, ETS1, ETS2, ETV6, FOS, FOXN2, FOXO1, FOXO3, GLI2, GRHL2, GRHL3, GTF2IRD1, IRF1, IRF4, IRF8, KLF4, KLF9, MEF2D, MLXIPL, NANOG, NFATC4, NFE2L1, NFIB, NFIC, NR1D2, NR2E3, PAX8, PBX4, PLAGL2, POU5F1, POU5F1B, PPARG, PRDM9, RBPJ, SMAD3, SMAD4, SOX13, SP1, STAT5A, STAT5B, TBX4, TCF12, TFEB, THRA, THRB, TP73, TRPS1, VDR, VSX1, ZEB2, ZNF217,…
RELA increasing	Cluster 1	3.4406	GO:0000978	RNA polymerase II cis-regulatory region sequence-specific DNA binding	98	1.32373	0.284062	AR, ATF6, BACH1, BATF, BATF3, BPTF, CREB3L3, E2F6, EHF, ELF1, ELK3, ELK4, ETS1, ETS2, ETV6, FOS, FOXO1, FOXO3, FOXQ1, GLI2, GLIS3, GRHL2, GRHL3, GTF2IRD1, HIF3A, IRF1, IRF4, IRF8, KDM6B, KLF15, KLF4, KLF5, KLF6, KLF7, KLF9, LITAF, MEF2D, MLXIP, MLXIPL, MSX2, MXD1, MYBL1, NANOG, NANOGP8, NFATC4, NFE2L1, NFIB, NFIC, NR1D2, NR2E3, ONECUT1, PAX8, PBX4, PER1, POU5F1, POU5F1B, PPARG, PRDM9, PROP1, RBPJ…
RELA increasing	Cluster 1	3.4406	GO:0006357	regulation of transcription by RNA polymerase II	121	1.19015	0.932551	ARID1B, ARRB1, ATF6, BACH1, BATF, BATF3, BPTF, BRCA1, BRD4, CCNL1, CREB3L2, CREB3L3, CTBP1, CTDSPL, DUSP1, DUSP4, DYRK1A, E2F6, EHF, ELF1, ELK3, ELK4, ETS1, ETS2, ETV6, FKBP5, FOS, FOXN2, FOXO1, FOXO3, FOXQ1, FSTL3, GLI2, GLIS3, GRHL2, GRHL3, HIF3A, IRF1, IRF4, IRF8, JADE2, KDM2A, KDM7A, KLF15, KLF4, KLF5, KLF6, KLF7, KLF9, LCOR, MED16, MLXIP, MLXIPL, MSX2, MXD1, NANOG, NANOGP8, NFATC4, NFE2L1, N…
RELA increasing	Cluster 1	3.4406	GO:0000981	DNA-binding transcription factor activity, RNA polymerase II-specific	94	1.18374	1	AR, ATF6, ATOH8, BACH1, BATF, BATF3, CASZ1, CREB3L2, CREB3L3, E2F6, EHF, ELF1, ELK3, ELK4, ETS1, ETS2, ETV6, FOS, FOXN2, FOXO1, FOXO3, FOXQ1, GLI2, GLIS3, GRHL2, GRHL3, GTF2IRD1, HIF3A, IRF1, IRF4, IRF8, KLF15, KLF4, KLF5, KLF6, KLF7, KLF9, MEF2D, MLXIP, MLXIPL, MSX2, MXD1, MYBL1, NANOG, NANOGP8, NFATC4, NFE2L1, NFIB, NFIC, NR1D2, ONECUT1, PAX8, PBX4, PLAGL2, POU5F1, POU5F1B, PPARG, PRDM9, PROP1,…
RELA increasing	Cluster 1	3.4406	GO:1990837	sequence-specific double-stranded DNA binding	43	1.23812	1	ATF6, BATF, BATF3, ELF1, ELK3, ELK4, ETS1, ETS2, FOS, FOXN2, FOXO3, FOXQ1, GLI2, IRF4, IRF8, KLF15, KLF4, KLF5, KLF6, MEF2D, MSX2, NANOG, NFATC4, NFIB, NFIC, NR1D2, ONECUT1, PAX8, POU5F1, PROP1, SIX3, SP1, SP2, SPDEF, TBX3, TCF12, TFCP2L1, TFEB, THRB, VSX1, ZBTB20, ZBTB7B, ZNF281
RELA increasing	Cluster 2	2.06568	GO:0072540	T-helper 17 cell lineage commitment	5	8.46382	0.284384	BATF, IL6R, IL6ST, IRF4, JAK1
RELA increasing	Cluster 2	2.06568	GO:0070102	interleukin-6-mediated signaling pathway	5	6.04558	0.526669	IL6R, IL6ST, JAK1, SMAD4, ST18
RELA increasing	Cluster 2	2.06568	GO:0038154	interleukin-11-mediated signaling pathway	3	8.46382	1	IL6R, IL6ST, JAK1
RELA increasing	Cluster 3	1.92733	GO:0043325	phosphatidylinositol-3,4-bisphosphate binding	8	4.31519	0.189186	ANXA8, ANXA8L1, HIP1, HIP1R, MYO1G, PHLDA3, PLA2G4E, SH3PXD2A
RELA increasing	Cluster 3	1.92733	GO:0005547	phosphatidylinositol-3,4,5-trisphosphate binding	9	3.46757	0.288267	ANXA8, ANXA8L1, FUNDC2, HIP1R, JPH2, MYO1G, OGT, PHLDA3, PLA2G4E
RELA increasing	Cluster 3	1.92733	GO:0010314	phosphatidylinositol-5-phosphate binding	6	4.62342	0.490023	JPH2, PHLDA3, PLA2G4A, PLA2G4E, SH3PXD2A, TOM1
RELA increasing	Cluster 3	1.92733	GO:0005546	phosphatidylinositol-4,5-bisphosphate binding	12	2.232	0.714596	ANXA2, ANXA8, ANXA8L1, GSDMD, HIP1R, JPH2, MYO1G, PHLDA3, PLA2G4E, RAB35, SH3PXD2A, SYT7
RELA increasing	Cluster 3	1.92733	GO:0080025	phosphatidylinositol-3,5-bisphosphate binding	6	3.46757	0.767218	HIP1, HIP1R, JPH2, PHLDA3, PLA2G4E, TPCN1
RELA increasing	Cluster 3	1.92733	GO:0032266	phosphatidylinositol-3-phosphate binding	8	2.64195	0.785066	HIP1, JPH2, NCF4, PHLDA3, PLA2G4A, PLA2G4E, SH3PXD2A, SNX27
RELA increasing	Cluster 3	1.92733	GO:0070273	phosphatidylinositol-4-phosphate binding	6	3.13199	0.993133	GOLPH3, GSDMD, JPH2, PLA2G4A, PLA2G4E, SH3PXD2A
RELA increasing	Cluster 4	1.81041	hsa02010	ABC transporters	11	3.52932	0.0908516	ABCA4, ABCB11, ABCB5, ABCB9, ABCC1, ABCC11, ABCC12, ABCC4, ABCC8, ABCG1, ABCG5
RELA increasing	Cluster 4	1.81041	GO:0055085	transmembrane transport	29	2.04542	0.139694	ABCA4, ABCB11, ABCB5, ABCB9, ABCC1, ABCC11, ABCC12, ABCC4, ABCC8, ABCG1, ABCG5, ATP6V0E1, BCL2A1, BCL2L1, CNNM1, FXYD2, GJA1, GSDMD, LRP6, SLC16A5, SLC19A2, SLC26A3, SLC35E2B, SLC46A1, SLCO1B3, SLCO2B1, SLCO4A1, SV2B, TMEM184B
RELA increasing	Cluster 4	1.81041	GO:0140359	ABC-type transporter activity	10	3.76325	0.163736	ABCA4, ABCB11, ABCB5, ABCB9, ABCC1, ABCC12, ABCC4, ABCC8, ABCG1, ABCG5
RELA increasing	Cluster 4	1.81041	GO:0042626	ATPase-coupled transmembrane transporter activity	9	3.83257	0.189186	ABCA4, ABCB5, ABCB9, ABCC1, ABCC11, ABCC12, ABCC4, ABCC8, ABCG5
RELA increasing	Cluster 4	1.81041	GO:0008559	ABC-type xenobiotic transporter activity	5	5.77928	0.522797	ABCB11, ABCB5, ABCC1, ABCC11, ABCC4
RELA increasing	Cluster 4	1.81041	GO:0071716	leukotriene transport	3	7.2547	1	ABCC1, ABCC11, ABCC4
RELA increasing	Cluster 4	1.81041	GO:0015431	ABC-type glutathione S-conjugate transporter activity	3	6.06824	1	ABCC1, ABCC11, ABCC4
RELA increasing	Cluster 4	1.81041	GO:0043225	ATPase-coupled inorganic anion transmembrane transporter activity	3	4.85459	1	ABCC1, ABCC11, ABCC4
RELA increasing	Cluster 4	1.81041	GO:0098656	monoatomic anion transmembrane transport	4	1.93459	1	ABCC1, ABCC11, ABCC4, SLC39A14
RELA increasing	Cluster 4	1.81041	GO:0016887	ATP hydrolysis activity	27	1.01608	1	ABCA4, ABCB11, ABCB5, ABCB9, ABCC1, ABCC11, ABCC12, ABCC4, ABCC8, ABCG1, ABCG5, ATAD2, ATP1A1, ATP2A2, ATP8B4, DHX15, DNAH11, DNAH9, ERCC6, HELZ2, KIF12, KIF13B, MCM8, MLH3, MYO9B, RHOBTB3, SPG7
