# Supplementary material for: NF-κB-dependent GR cistrome redistribution recruits GR to inflammatory genes but correlates with lesser glucocorticoid-mediated repression
Source: iScience. 2025 Nov 25;28(12):114206. doi: 10.1016/j.isci.2025.114206 (PMC12756578; doi:10.1016/j.isci.2025.114206)
Supplement: Table S2A. Functional annotation analysis for GBRs and RBRs within 30 kb of A549-expressed genes: Functional annotation chart [file mmc4.xlsx]

## Sheet: GR increasing
ChIP group	DEG treatment filter	Term id	Term description	Count	Fold enrichment	Benjamini	Genes
GR increasing	I+B upregulated	hsa04668	TNF signaling pathway	36	11.082	7.97498e-25	BCL3, BIRC2, BIRC3, CCL2, CCL20, CCL5, CEBPB, CFLAR, CREB3L3, CSF1, CSF2, CX3CL1, CXCL1, CXCL10, CXCL2, CXCL3, CXCL5, CYLD, FOS, ICAM1, IL18R1, IL1B, IL6, IRF1, MAP2K3, MAP3K8, NFKB1, NFKBIA, NOD2, PTGS2, RHBDF2, SOCS3, TNF, TNFAIP3, TRAF1, TRAF2
GR increasing	I+B upregulated	GO:0006954	inflammatory response	49	5.65197	6.88148e-19	BDKRB2, BMP6, C3, CCL1, CCL2, CCL20, CCL28, CCL4, CCL5, CEBPB, CSF1, CX3CL1, CXCL1, CXCL10, CXCL2, CXCL3, CXCL5, CXCL8, EPHA2, FOS, HCK, IL18R1, IL1A, IL1B, IL23A, IL27, IL6, IRAK2, MAP2K3, MMP25, NFKB1, NFKB2, NFKBID, NINJ1, NR4A1, OLR1, ORM1, REL, RELB, SERPINA3, TBXA2R, TICAM1, TNF, TNFAIP3, TNFAIP6, TNIP1, TNIP2, TRIM31, ZC3H12A
GR increasing	I+B upregulated	hsa04064	NF-kappa B signaling pathway	29	10.1175	1.55078e-18	BCL2A1, BIRC2, BIRC3, CCL4, CCL4L2, CFLAR, CXCL1, CXCL2, CXCL3, CXCL8, CYLD, GADD45A, GADD45B, GADD45G, ICAM1, IL1B, LBP, NFKB1, NFKB2, NFKBIA, PLAU, PTGS2, RELB, TICAM1, TNF, TNFAIP3, TNFSF14, TRAF1, TRAF2
GR increasing	I+B upregulated	GO:0071222	cellular response to lipopolysaccharide	31	7.65713	9.89764e-15	AICDA, CCL2, CCL28, CSF2, CXCL1, CXCL10, CXCL2, CXCL3, CXCL5, CXCL8, GBP2, IL1A, IL1B, IL6, IRAK2, IRAK3, LBP, MAP2K3, NFKB1, NFKBIZ, NOD2, PTGS2, SERPINE1, TBXA2R, TICAM1, TNF, TNFAIP3, TNIP1, TNIP2, ZC3H12A, ZFP36
GR increasing	I+B upregulated	hsa04060	Cytokine-cytokine receptor interaction	39	4.79415	6.54475e-14	BMP6, BMP8A, CCL1, CCL2, CCL20, CCL28, CCL4, CCL4L2, CCL5, CSF1, CSF2, CX3CL1, CXCL1, CXCL10, CXCL2, CXCL3, CXCL5, CXCL8, EBI3, GDF15, IFNAR2, IFNGR1, IFNGR2, IL18R1, IL1A, IL1B, IL23A, IL27, IL32, IL6, IL7, IL7R, OSMR, RELL1, TNF, TNFRSF10B, TNFRSF9, TNFSF14, TNFSF18
GR increasing	I+B upregulated	hsa04657	IL-17 signaling pathway	20	7.71205	4.46714e-10	CCL2, CCL20, CEBPB, CSF2, CXCL1, CXCL10, CXCL2, CXCL3, CXCL5, CXCL8, FOS, IKBKE, IL1B, IL6, NFKB1, NFKBIA, PTGS2, TNF, TNFAIP3, TRAF2
GR increasing	I+B upregulated	hsa04620	Toll-like receptor signaling pathway	21	7.05759	5.24429e-10	CCL4, CCL4L2, CCL5, CXCL10, CXCL8, FOS, IFNAR2, IKBKE, IL1B, IL6, JAK1, LBP, MAP2K2, MAP2K3, MAP3K8, NFKB1, NFKBIA, STAT1, TICAM1, TNF, TYK2
GR increasing	I+B upregulated	hsa04061	Viral protein interaction with cytokine and cytokine receptor	20	7.32645	7.7534e-10	CCL1, CCL2, CCL20, CCL28, CCL4, CCL4L2, CCL5, CSF1, CX3CL1, CXCL1, CXCL10, CXCL2, CXCL3, CXCL5, CXCL8, IL18R1, IL6, TNF, TNFRSF10B, TNFSF14
GR increasing	I+B upregulated	hsa05164	Influenza A	25	5.29368	1.4415e-09	BID, CALCOCO2, CCL2, CCL5, CXCL10, CXCL8, ICAM1, IFNAR2, IFNGR1, IFNGR2, IKBKE, IL1A, IL1B, IL6, JAK1, MAP2K2, NFKB1, NFKBIA, OAS3, SOCS3, STAT1, TICAM1, TNF, TNFRSF10B, TYK2
GR increasing	I+B upregulated	hsa04621	NOD-like receptor signaling pathway	26	5.03935	1.4415e-09	BIRC2, BIRC3, CCL2, CCL5, CXCL1, CXCL2, CXCL3, CXCL8, GBP2, IFNAR2, IKBKE, IL1B, IL6, ITPR3, JAK1, NAMPT, NFKB1, NFKBIA, NOD2, OAS3, STAT1, TICAM1, TNF, TNFAIP3, TRAF2, TYK2
GR increasing	I+B upregulated	hsa05167	Kaposi sarcoma-associated herpesvirus infection	26	4.85938	2.85788e-09	BID, C3, CSF2, CXCL1, CXCL2, CXCL3, CXCL8, FOS, HCK, ICAM1, IFNAR2, IFNGR1, IKBKE, IL6, ITPR3, JAK1, MAP2K2, NFKB1, NFKBIA, PTGS2, RCAN1, STAT1, TICAM1, TRAF2, TYK2, ZFP36
GR increasing	I+B upregulated	GO:0019221	cytokine-mediated signaling pathway	22	6.98669	5.52169e-09	CAV1, CCL2, CX3CL1, EBI3, EDN2, HCK, IFNGR1, IFNGR2, IL1A, IL1B, IL6, IL7, IL7R, IRAK3, JAK1, NFKBIZ, OSMR, SOCS3, STAT4, STAT5A, TGM2, TYK2
GR increasing	I+B upregulated	hsa05323	Rheumatoid arthritis	18	6.94084	1.51266e-08	ATP6V1C2, CCL2, CCL20, CCL5, CSF1, CSF2, CXCL1, CXCL2, CXCL3, CXCL5, CXCL8, FOS, ICAM1, IL1A, IL1B, IL23A, IL6, TNF
GR increasing	I+B upregulated	GO:0008009	chemokine activity	14	13.0192	2.25921e-08	CCL1, CCL2, CCL20, CCL28, CCL4, CCL4L2, CCL5, CX3CL1, CXCL1, CXCL10, CXCL2, CXCL3, CXCL5, CXCL8
GR increasing	I+B upregulated	hsa04380	Osteoclast differentiation	21	5.37956	3.79848e-08	CSF1, CYLD, FOS, FOSL2, IFNAR2, IFNGR1, IFNGR2, IL1A, IL1B, ITPR3, JAK1, NCF4, NFKB1, NFKB2, NFKBIA, RELB, SOCS3, STAT1, TNF, TRAF2, TYK2
GR increasing	I+B upregulated	hsa04217	Necroptosis	22	5.06861	3.88963e-08	BID, BIRC2, BIRC3, CFLAR, CYLD, FTH1, IFNAR2, IFNGR1, IFNGR2, IL1A, IL1B, JAK1, PLA2G4E, STAT1, STAT4, STAT5A, TICAM1, TNF, TNFAIP3, TNFRSF10B, TRAF2, TYK2
GR increasing	I+B upregulated	hsa05133	Pertussis	16	7.5143	4.38662e-08	C1S, C2, C3, CXCL5, CXCL8, FOS, IL1A, IL1B, IL23A, IL6, IRF1, ITGA5, ITGAM, NFKB1, TICAM1, TNF
GR increasing	I+B upregulated	hsa05417	Lipid and atherosclerosis	24	4.07025	3.7461e-07	BID, CCL2, CCL5, CXCL1, CXCL2, CXCL3, CXCL8, EIF2AK3, FOS, ICAM1, IKBKE, IL1B, IL6, LBP, MAP2K3, NCF4, NFKB1, NFKBIA, OLR1, SOD2, TICAM1, TNF, TNFRSF10B, TRAF2
GR increasing	I+B upregulated	hsa04210	Apoptosis	19	5.11774	4.61377e-07	BCL2A1, BID, BIRC2, BIRC3, CFLAR, CTSS, EIF2AK3, FOS, GADD45A, GADD45B, GADD45G, ITPR3, MAP2K2, NFKB1, NFKBIA, TNF, TNFRSF10B, TRAF1, TRAF2
GR increasing	I+B upregulated	GO:0030593	neutrophil chemotaxis	13	10.5965	1.65554e-06	CCL28, CX3CL1, CXCL1, CXCL10, CXCL2, CXCL3, CXCL5, CXCL8, EDN2, IL1B, ITGA9, LBP, SAA1
GR increasing	I+B upregulated	hsa05142	Chagas disease	16	5.69044	1.81792e-06	BDKRB2, C3, CCL2, CCL5, CFLAR, CXCL8, FOS, IFNGR1, IFNGR2, IL1B, IL6, NFKB1, NFKBIA, SERPINE1, TICAM1, TNF
GR increasing	I+B upregulated	hsa04625	C-type lectin receptor signaling pathway	16	5.58205	2.22227e-06	BCL3, CLEC4E, CYLD, IKBKE, IL1B, IL23A, IL6, IRF1, ITPR3, NFKB1, NFKB2, NFKBIA, PTGS2, RELB, STAT1, TNF
GR increasing	I+B upregulated	hsa04010	MAPK signaling pathway	27	3.2969	2.31652e-06	CSF1, DUSP1, DUSP10, DUSP16, EFNA1, EFNA3, EGFR, EPHA2, FGF18, FOS, GADD45A, GADD45B, GADD45G, IL1A, IL1B, KITLG, MAP2K2, MAP2K3, MAP3K8, NFKB1, NFKB2, NR4A1, PLA2G4E, PTPN5, RELB, TNF, TRAF2
GR increasing	I+B upregulated	hsa05140	Leishmaniasis	14	6.49179	2.56143e-06	C3, FOS, IFNGR1, IFNGR2, IL1A, IL1B, ITGAM, JAK1, NCF4, NFKB1, NFKBIA, PTGS2, STAT1, TNF
GR increasing	I+B upregulated	hsa05134	Legionellosis	12	7.84976	3.41418e-06	C3, CXCL1, CXCL2, CXCL3, CXCL8, IL1B, IL6, ITGAM, NFKB1, NFKB2, NFKBIA, TNF
GR increasing	I+B upregulated	GO:0045944	positive regulation of transcription by RNA polymerase II	58	2.27656	4.16437e-06	BCL3, BCL9L, BMP6, CEBPB, CEBPD, CREB3L3, CREBRF, CSRNP1, CX3CL1, CXCL10, EGFR, ETS1, FOS, FOSL2, FOXN4, FOXO1, FSTL3, GATA6, GLIS3, HIPK2, HIVEP1, IL1A, IL1B, IL23A, IL6, IRF1, KDM6B, KLF10, KLF4, KLF6, KLF7, LPIN2, MAML2, MICAL2, NAMPT, NFKB1, NFKB2, NFKBIA, NFKBIZ, NOD2, NOS1, NR4A1, NR4A2, PLAGL2, PLSCR1, REL, RELB, SIX5, STAT1, STAT4, STAT5A, TNF, TNIP1, TNIP2, TP73, VDR, ZBTB16, ZC3H12A
GR increasing	I+B upregulated	hsa05200	Pathways in cancer	37	2.54295	4.19906e-06	BDKRB2, BID, BIRC2, BIRC3, CXCL8, EGFR, ETS1, FGF18, FOS, FOXO1, FZD9, GADD45A, GADD45B, GADD45G, IFNAR2, IFNGR1, IFNGR2, IL23A, IL6, IL7, IL7R, ITGAV, JAK1, KITLG, LAMB3, LAMC2, MAP2K2, NFKB1, NFKB2, NFKBIA, PTGS2, STAT1, STAT4, STAT5A, TRAF1, TRAF2, ZBTB16
GR increasing	I+B upregulated	GO:0007165	signal transduction	60	2.21298	5.04851e-06	ABR, ARHGAP27, BMP8A, C3, CAMK1G, CCL1, CCL2, CCL20, CCL28, CCL4, CD34, CD38, CXCL1, CXCL10, CXCL5, CXCL8, DUSP1, DUSP10, DUSP16, EGFR, FGF18, GDF15, GEM, GPRC5A, IFNGR1, IL18R1, IL1B, IL27, IL32, IL7R, IRAK3, MAP2K3, METRNL, NAMPT, NCR3LG1, NFKB1, NFKB2, NR4A1, NRG2, OPTN, PDE6A, PDP1, PLAU, PRKX, PTGES, PTPN5, RASSF4, RHOB, RND1, SCUBE2, SECTM1, STAT1, STAT4, TNFAIP6, TNFRSF10B, TNFSF14, TNFSF1…
GR increasing	I+B upregulated	GO:0006955	immune response	34	3.14335	5.21012e-06	BMP6, C3, CCL2, CCL20, CCL28, CCL4, CCL4L2, CCL5, CEBPB, CSF2, CTSS, CX3CL1, CXCL5, CXCL8, ETS1, FTH1, GBP2, GEM, IKBKE, IL18R1, IL1A, IL1B, IL32, IL6, IL7, IL7R, ITGB8, PGLYRP2, SECTM1, SEMA3C, SLPI, TNF, TNFSF14, TYK2
GR increasing	I+B upregulated	hsa05152	Tuberculosis	20	4.02552	5.94357e-06	BID, C3, CEBPB, CLEC4E, CTSS, IFNGR1, IFNGR2, IL1A, IL1B, IL23A, IL6, IRAK2, ITGAM, JAK1, LBP, NFKB1, NOD2, STAT1, TNF, VDR
GR increasing	I+B upregulated	GO:0006915	apoptotic process	37	2.91863	6.19963e-06	BCL2A1, BIRC2, BIRC3, CFLAR, CSRNP1, CTSS, DDIT4, DRAM1, ERRFI1, FOXO1, GADD45A, GADD45B, GADD45G, IER3, IL1A, IL1B, IRF1, NFKB1, NR4A1, NUAK2, PLSCR1, PPP1R15A, RFFL, RHOB, SRGN, TNFAIP3, TNFAIP8, TNFRSF10B, TNFRSF9, TNFSF14, TNIP2, TP73, TRAF1, UNC5A, ZBTB16, ZC3H12A, ZFP36L1
GR increasing	I+B upregulated	hsa05169	Epstein-Barr virus infection	21	3.77096	7.76668e-06	BID, CXCL10, GADD45A, GADD45B, GADD45G, ICAM1, IFNAR2, IKBKE, IL6, JAK1, MAP2K3, NFKB1, NFKB2, NFKBIA, OAS3, RELB, STAT1, TNF, TNFAIP3, TRAF2, TYK2
GR increasing	I+B upregulated	GO:0005125	cytokine activity	20	4.94033	9.51641e-06	BMP6, BMP8A, CCL4, CSF1, CSF2, EBI3, GDF15, IL1A, IL1B, IL23A, IL27, IL32, IL6, IL7, KITLG, NAMPT, SECTM1, TNF, TNFSF14, TNFSF18
GR increasing	I+B upregulated	hsa05162	Measles	17	4.4802	1.22745e-05	BID, EIF2AK3, FOS, IFNAR2, IKBKE, IL1A, IL1B, IL6, JAK1, NFKB1, NFKBIA, OAS3, STAT1, STAT5A, TNFAIP3, TP73, TYK2
GR increasing	I+B upregulated	hsa05160	Hepatitis C	18	4.14705	1.49021e-05	BID, CFLAR, CXCL10, EGFR, EIF2AK3, IFNAR2, IKBKE, JAK1, MAP2K2, NFKB1, NFKBIA, OAS3, SOCS3, STAT1, TICAM1, TNF, TRAF2, TYK2
GR increasing	I+B upregulated	hsa05321	Inflammatory bowel disease	12	6.66041	1.49021e-05	IFNGR1, IFNGR2, IL18R1, IL1A, IL1B, IL23A, IL6, NFKB1, NOD2, STAT1, STAT4, TNF
GR increasing	I+B upregulated	hsa04936	Alcoholic liver disease	17	4.32464	1.75729e-05	C2, C3, CXCL1, CXCL2, CXCL3, CXCL8, FOXO1, IKBKE, IL1B, IL6, LBP, LPIN2, MAP2K3, NFKB1, NFKBIA, TICAM1, TNF
GR increasing	I+B upregulated	hsa04640	Hematopoietic cell lineage	14	5.12851	2.82069e-05	CD34, CD38, CD55, CSF1, CSF2, IL1A, IL1B, IL6, IL7, IL7R, ITGA5, ITGAM, KITLG, TNF
GR increasing	I+B upregulated	GO:0060333	type II interferon-mediated signaling pathway	7	26.3344	3.05147e-05	HCK, IFNGR1, IFNGR2, IRF1, JAK1, STAT1, TYK2
GR increasing	I+B upregulated	GO:0070098	chemokine-mediated signaling pathway	12	8.38402	4.24018e-05	CCL1, CCL2, CCL20, CCL4, CCL5, CX3CL1, CXCL1, CXCL10, CXCL2, CXCL3, CXCL5, CXCL8
GR increasing	I+B upregulated	GO:0038061	non-canonical NF-kappaB signal transduction	8	17.7843	4.31935e-05	BIRC2, BIRC3, NFKB1, NFKB2, NFKBIA, REL, RELB, TRAF2
GR increasing	I+B upregulated	GO:0043123	positive regulation of canonical NF-kappaB signal transduction	20	4.32804	4.56516e-05	BIRC2, BIRC3, CAV1, CFLAR, CX3CL1, IKBKE, IL1A, IL1B, IRAK2, IRAK3, LURAP1L, NOD2, REL, SECTM1, TICAM1, TNF, TNFRSF10B, TNFSF14, TNIP2, TRAF2
GR increasing	I+B upregulated	GO:0007259	cell surface receptor signaling pathway via JAK-STAT	11	9.27543	4.85784e-05	CCL2, CSF2, IFNAR2, IL23A, IL6, JAK1, STAT1, STAT4, STAT5A, TNF, TYK2
GR increasing	I+B upregulated	GO:0045766	positive regulation of angiogenesis	17	5.06961	4.85784e-05	C3, CD34, CDH5, CX3CL1, CXCL8, ETS1, FGF18, GATA6, HIPK2, IL1A, IL1B, ITGB8, NINJ1, RHOB, SERPINE1, TBXA2R, ZC3H12A
GR increasing	I+B upregulated	GO:0032496	response to lipopolysaccharide	16	5.39661	5.01489e-05	C2, CEBPB, DUSP10, FOS, FOSL2, GCH1, IL1B, IRAK3, LBP, NFKB2, NOS1, PTGS2, REN, SLPI, SOD2, TRIB1
GR increasing	I+B upregulated	hsa05171	Coronavirus disease - COVID-19	21	3.23226	6.74316e-05	C1S, C2, C3, CCL2, CFB, CSF2, CXCL10, CXCL8, EGFR, FOS, IFNAR2, IKBKE, IL1B, IL6, JAK1, NFKB1, NFKBIA, OAS3, STAT1, TNF, TYK2
GR increasing	I+B upregulated	hsa05222	Small cell lung cancer	13	5.12063	6.74316e-05	BIRC2, BIRC3, GADD45A, GADD45B, GADD45G, ITGAV, LAMB3, LAMC2, NFKB1, NFKBIA, PTGS2, TRAF1, TRAF2
GR increasing	I+B upregulated	hsa04659	Th17 cell differentiation	14	4.70506	6.74316e-05	EBI3, FOS, IFNGR1, IFNGR2, IL1B, IL23A, IL27, IL6, JAK1, NFKB1, NFKBIA, STAT1, STAT5A, TYK2
GR increasing	I+B upregulated	GO:0050729	positive regulation of inflammatory response	14	6.16843	6.97409e-05	CCL1, CEBPB, CX3CL1, ETS1, IL1B, IL23A, MAP3K8, NFKBIA, NFKBIZ, NINJ1, SERPINE1, TNF, TNFSF18, TNIP1
GR increasing	I+B upregulated	hsa05161	Hepatitis B	17	3.82054	7.54402e-05	BID, CREB3L3, CXCL8, FOS, IKBKE, IL6, JAK1, MAP2K2, MAP2K3, NFKB1, NFKBIA, STAT1, STAT4, STAT5A, TICAM1, TNF, TYK2
GR increasing	I+B upregulated	hsa05165	Human papillomavirus infection	25	2.75017	9.83529e-05	ATP6V1C2, CREB3L3, EGFR, FOXO1, FZD9, IFNAR2, IKBKE, IRF1, ITGA5, ITGA9, ITGAV, ITGB8, JAK1, LAMB3, LAMC2, MAML2, MAP2K2, NFKB1, OASL, PTGS2, STAT1, TICAM1, TNC, TNF, TYK2
GR increasing	I+B upregulated	hsa05163	Human cytomegalovirus infection	20	3.24179	9.83529e-05	BID, CCL2, CCL4, CCL4L2, CCL5, CREB3L3, CX3CL1, CXCL8, EGFR, IL1B, IL6, ITGAV, ITPR3, JAK1, MAP2K2, NFKB1, NFKBIA, PTGS2, TNF, TRAF2
GR increasing	I+B upregulated	hsa04630	JAK-STAT signaling pathway	17	3.70683	0.000101435	CSF2, EGFR, IFNAR2, IFNGR1, IFNGR2, IL23A, IL27, IL6, IL7, IL7R, JAK1, OSMR, SOCS3, STAT1, STAT4, STAT5A, TYK2
GR increasing	I+B upregulated	hsa04062	Chemokine signaling pathway	18	3.41648	0.000148124	CCL1, CCL2, CCL20, CCL28, CCL4, CCL4L2, CCL5, CX3CL1, CXCL1, CXCL10, CXCL2, CXCL3, CXCL5, CXCL8, HCK, NFKB1, NFKBIA, STAT1
GR increasing	I+B upregulated	GO:0005515	protein binding	331	1.14838	0.000149428	ABR, ACO1, ACSL5, ADA, ADAM23, ADAMTS7, ADRA1B, ADRB1, AGTRAP, AICDA, ANKRD44, APLF, APOBEC3A, ARHGEF4, ARID5B, ARRDC2, ATP6V1C2, BATF3, BCL2A1, BCL3, BDKRB2, BID, BIRC2, BIRC3, BMP6, BOD1, BPGM, C15ORF48, C1ORF226, C1QTNF1, C1S, C2, C3, CA8, CALCOCO2, CAMK1G, CAV1, CBFA2T3, CCL2, CCL20, CCL28, CCL4, CCL5, CCM2L, CD34, CD55, CDC42EP2, CDH5, CEBPB, CEBPD, CFB, CFLAR, CLEC4E, CLIC4, CLUH, CNKSR3, C…
GR increasing	I+B upregulated	GO:0045236	CXCR chemokine receptor binding	7	19.5288	0.000159508	CCL28, CXCL1, CXCL10, CXCL2, CXCL3, CXCL5, CXCL8
GR increasing	I+B upregulated	hsa05202	Transcriptional misregulation in cancer	18	3.3302	0.000200955	BCL2A1, BIRC2, BIRC3, CEBPB, CSF2, CXCL8, FOXO1, GADD45A, GADD45B, GADD45G, IL6, ITGAM, NFKB1, NFKBIZ, PLAU, REL, TRAF1, ZBTB16
GR increasing	I+B upregulated	GO:0007267	cell-cell signaling	19	4.0053	0.000218427	ADRA1B, CCL20, CCL4, CCL5, CX3CL1, CXCL10, CXCL5, EFNA1, EFNA3, FGF18, FJX1, GDF15, IL1B, IL7, KLF10, NAMPT, PKP2, TNFAIP6, TNFSF18
GR increasing	I+B upregulated	hsa05235	PD-L1 expression and PD-1 checkpoint pathway in cancer	12	4.8843	0.000222254	BATF3, EGFR, FOS, IFNGR1, IFNGR2, JAK1, MAP2K2, MAP2K3, NFKB1, NFKBIA, STAT1, TICAM1
GR increasing	I+B upregulated	GO:0030335	positive regulation of cell migration	21	3.60366	0.00024907	CAV1, CCL1, CCL2, CCL20, CCL4, CCL5, CDH5, CSF1, CSF2, CX3CL1, EGFR, EPHA2, IL1B, ITGA5, ITGAV, LAMC2, PLAU, SDCBP, SEMA3C, SOD2, TNFAIP6
GR increasing	I+B upregulated	GO:0045087	innate immune response	31	2.68814	0.00024907	APOBEC3A, C1S, C2, CD55, CLEC4E, CSF1, CYLD, FOSL2, GBP2, HCK, IL23A, IL27, ITGAM, LBP, N4BP3, NFKB1, NFKB2, NOD2, OAS3, OASL, OPTN, PGLYRP2, PI3, REL, RELB, SH2D1B, SLPI, TICAM1, TRAF2, TRIM29, TRIM31
GR increasing	I+B upregulated	GO:0010628	positive regulation of gene expression	29	2.80851	0.00024907	BMP6, C1QTNF1, CAV1, CD34, CDH5, CSF1, CSF2, CXCL8, EIF2AK3, ETS1, FGF18, IFNGR1, IKBKE, IL1A, IL1B, IL32, IL6, IL7R, ITGB8, KLF4, LRRC32, MAP2K2, PLSCR1, SLC26A9, TICAM1, TNC, TNF, VDR, ZC3H12A
GR increasing	I+B upregulated	GO:0097398	cellular response to interleukin-17	5	40.7557	0.000307171	CXCL10, IL1B, NFKB1, NFKBIZ, SOCS3
GR increasing	I+B upregulated	hsa04151	PI3K-Akt signaling pathway	25	2.52985	0.000335856	CREB3L3, CSF1, DDIT4, EFNA1, EFNA3, EGFR, EPHA2, FGF18, IFNAR2, IL6, IL7, IL7R, ITGA5, ITGA9, ITGAV, ITGB8, JAK1, KITLG, LAMB3, LAMC2, MAP2K2, NFKB1, NR4A1, OSMR, TNC
GR increasing	I+B upregulated	hsa05145	Toxoplasmosis	13	4.25196	0.000348995	BIRC2, BIRC3, IFNGR1, IFNGR2, JAK1, LAMB3, LAMC2, MAP2K3, NFKB1, NFKBIA, STAT1, TNF, TYK2
GR increasing	I+B upregulated	GO:0007249	canonical NF-kappaB signal transduction	9	9.78136	0.000368111	BCL3, BIRC2, BIRC3, IRAK2, NFKB1, NFKB2, NFKBIA, REL, RELB
GR increasing	I+B upregulated	GO:0098609	cell-cell adhesion	17	4.11592	0.000475355	CD34, CDH5, CX3CL1, EGFR, ICAM1, ITGA5, ITGA9, ITGAM, ITGAV, ITGB8, ITGBL1, LAMC2, NPHS1, PKP2, TJP2, TJP3, TRIM29
GR increasing	I+B upregulated	hsa04933	AGE-RAGE signaling pathway in diabetic complications	12	4.35234	0.000604984	CCL2, CXCL8, FOXO1, ICAM1, IL1A, IL1B, IL6, NFKB1, SERPINE1, STAT1, STAT5A, TNF
GR increasing	I+B upregulated	hsa04218	Cellular senescence	15	3.49989	0.000612689	CXCL8, ETS1, FOXO1, GADD45A, GADD45B, GADD45G, HIPK2, IL1A, IL6, ITPR3, MAP2K2, MAP2K3, NFKB1, SERPINE1, ZFP36L1
GR increasing	I+B upregulated	hsa05146	Amoebiasis	12	4.26783	0.000690116	CSF2, CXCL1, CXCL2, CXCL3, CXCL8, IL1B, IL6, ITGAM, LAMB3, LAMC2, NFKB1, TNF
GR increasing	I+B upregulated	GO:0007155	cell adhesion	29	2.61197	0.000809426	ADA, ADAM23, B4GALT1, CCL2, CCL4, CD34, CX3CL1, EPHA2, HCK, ICAM1, IL32, ITGA5, ITGA9, ITGAM, ITGAV, ITGB8, ITGBL1, KITLG, LAMB3, LAMC2, LY6D, NINJ1, PDZD2, PLXNC1, PRKX, RHOB, SELPLG, TNC, TNFAIP6
GR increasing	I+B upregulated	hsa04610	Complement and coagulation cascades	11	4.57903	0.00082614	BDKRB2, C1S, C2, C3, CD55, CFB, ITGAM, PLAU, SERPINA1, SERPINE1, TFPI
GR increasing	I+B upregulated	GO:0051607	defense response to virus	18	3.68336	0.000931141	AICDA, APOBEC3A, DDIT4, GBP2, IFNAR2, IFNGR1, IFNGR2, IKBKE, IL23A, IL6, IRF1, OAS3, OASL, PLSCR1, STAT1, TICAM1, TRIM31, ZC3H12A
GR increasing	I+B upregulated	GO:0038111	interleukin-7-mediated signaling pathway	5	30.5668	0.00112075	IL7, IL7R, JAK1, STAT1, STAT5A
GR increasing	I+B upregulated	hsa04658	Th1 and Th2 cell differentiation	11	4.33284	0.00128408	FOS, IFNGR1, IFNGR2, JAK1, MAML2, NFKB1, NFKBIA, STAT1, STAT4, STAT5A, TYK2
GR increasing	I+B upregulated	GO:0006953	acute-phase response	8	9.78136	0.00140168	CEBPB, IL6, LBP, ORM1, PLSCR1, SAA1, SERPINA1, SERPINA3
GR increasing	I+B upregulated	GO:0009615	response to virus	12	5.33529	0.00143998	BATF3, BCL3, CCL4, CCL5, IFNAR2, IFNGR1, IFNGR2, IRAK3, ITGB8, OAS3, OASL, TNF
GR increasing	I+B upregulated	GO:0001666	response to hypoxia	15	4.12136	0.0016219	ADA, AGTRAP, BIRC2, CAV1, CBFA2T3, CD38, DDIT4, FOSL2, IL1A, NOS1, NR4A2, PLAU, SLC11A2, SOD2, TNF
GR increasing	I+B upregulated	GO:0061844	antimicrobial humoral immune response mediated by antimicrobial peptide	13	4.70954	0.00184104	CCL1, CCL2, CCL20, CCL28, CCL4, CCL5, CX3CL1, CXCL1, CXCL10, CXCL2, CXCL3, CXCL5, CXCL8
GR increasing	I+B upregulated	GO:0098586	cellular response to virus	11	5.72314	0.00184104	CCL5, CXCL10, IFNAR2, IFNGR1, IFNGR2, IKBKE, IL6, JAK1, NFKB1, TYK2, ZC3H12A
GR increasing	I+B upregulated	hsa05135	Yersinia infection	13	3.45086	0.00224337	CCL2, CXCL8, FOS, IL1B, IL6, ITGA5, MAP2K2, MAP2K3, NFKB1, NFKBIA, TICAM1, TNF, TRAF2
GR increasing	I+B upregulated	GO:0045071	negative regulation of viral genome replication	8	8.89215	0.00226621	APOBEC3A, CCL5, OAS3, OASL, PLSCR1, SLPI, TNF, TNIP1
GR increasing	I+B upregulated	GO:0001525	angiogenesis	18	3.33455	0.00254943	CAV1, CCL2, CLIC4, CXCL8, EDN2, EFNA1, EIF2AK3, FGF18, ITGA5, ITGAV, NINJ1, PRKX, PTGS2, RHOB, SAT1, SERPINE1, TNFAIP2, ZC3H12A
GR increasing	I+B upregulated	GO:0004867	serine-type endopeptidase inhibitor activity	12	5.26968	0.00259585	CPAMD8, ITIH5, PI3, SERPINA1, SERPINA12, SERPINA3, SERPINA4, SERPINB7, SERPINB8, SERPINE1, SLPI, TFPI
GR increasing	I+B upregulated	GO:1900745	positive regulation of p38MAPK cascade	7	10.6984	0.00307179	GADD45A, GADD45B, GADD45G, IL1B, RELL1, XDH, ZC3H12A
GR increasing	I+B upregulated	hsa05120	Epithelial cell signaling in Helicobacter pylori infection	9	4.64352	0.00388041	ATP6V1C2, CCL5, CXCL1, CXCL2, CXCL3, CXCL8, EGFR, NFKB1, NFKBIA
GR increasing	I+B upregulated	GO:0006935	chemotaxis	12	4.58501	0.00465648	CCL1, CCL2, CCL20, CCL28, CCL5, CX3CL1, CXCL1, CXCL10, CXCL2, CXCL5, CXCL8, PLAU
GR increasing	I+B upregulated	GO:0050728	negative regulation of inflammatory response	13	4.21052	0.00465648	ADA, CDH5, CYLD, IER3, KLF4, METRNL, NFKB1, SAA1, SLC39A8, SOCS3, TNFAIP3, TNFAIP6, ZFP36
GR increasing	I+B upregulated	GO:0005178	integrin binding	14	4.09864	0.00498515	ADAM23, CX3CL1, EGFR, FBLN5, ICAM1, IL1B, ITGA5, ITGA9, ITGAM, ITGAV, ITGB8, ITGBL1, LAMC2, TNC
GR increasing	I+B upregulated	hsa04216	Ferroptosis	7	6.10537	0.00516326	ACSL5, CP, FTH1, SAT1, SLC11A2, SLC39A14, SLC39A8
GR increasing	I+B upregulated	GO:0071356	cellular response to tumor necrosis factor	11	4.84662	0.00647173	ADAMTS7, CCL2, CCL5, CXCL8, FOS, GBP2, NFKB1, NFKBIA, ZC3H12A, ZFP36, ZFP36L1
GR increasing	I+B upregulated	hsa05131	Shigellosis	17	2.49099	0.00738193	C3, CALCOCO2, CCL5, CSF2, CXCL8, CYTH4, EGFR, FOXO1, IL1B, ITGA5, ITPR3, MYL2, NFKB1, NFKBIA, TNF, TNIP1, TRAF2
GR increasing	I+B upregulated	GO:2001240	negative regulation of extrinsic apoptotic signaling pathway in absence of ligand	7	9.00915	0.00755186	CSF2, CX3CL1, IL1A, IL1B, IL7, KLF4, TNF
GR increasing	I+B upregulated	GO:0043124	negative regulation of canonical NF-kappaB signal transduction	9	6.02961	0.00787812	CYLD, KLF4, NFKBIA, OPTN, SLC39A8, STAT1, TNFAIP3, TNIP1, ZC3H12A
GR increasing	I+B upregulated	GO:0033627	cell adhesion mediated by integrin	7	8.77814	0.00833425	ICAM1, ITGA5, ITGA9, ITGAM, ITGAV, ITGB8, ITGBL1
GR increasing	I+B upregulated	GO:0033209	tumor necrosis factor-mediated signaling pathway	8	6.98669	0.00867727	BIRC2, BIRC3, NFKBIA, STAT1, TNF, TNFSF18, TRAF1, TRAF2
GR increasing	I+B upregulated	hsa05418	Fluid shear stress and atherosclerosis	12	3.11764	0.00885293	CAV1, CCL2, CDH5, DUSP1, FOS, ICAM1, IL1A, IL1B, ITGAV, NFKB1, SDC4, TNF
GR increasing	I+B upregulated	GO:0071260	cellular response to mechanical stimulus	9	5.79159	0.00970552	BMP6, EGFR, GADD45A, IL1B, IRF1, NFKB1, PTGS2, TNFRSF10B, TNFSF14
GR increasing	I+B upregulated	GO:0140459	response to Gram-positive bacterium	4	32.6045	0.00970552	FOSL2, IL27, ITGAM, NFKBIZ
GR increasing	I+B upregulated	GO:0034976	response to endoplasmic reticulum stress	10	5.04194	0.00970552	CEBPB, CREB3L3, CREBRF, CXCL8, EIF2AK3, NOD2, PPP1R15A, PPP1R15B, TNFRSF10B, TRAF2
GR increasing	I+B upregulated	hsa04623	Cytosolic DNA-sensing pathway	9	3.97217	0.0100291	CCL4, CCL4L2, CCL5, CXCL10, IKBKE, IL1B, IL6, NFKB1, NFKBIA
GR increasing	I+B upregulated	GO:0051770	positive regulation of nitric-oxide synthase biosynthetic process	5	15.2834	0.0145139	CCL2, MAP2K3, NAMPT, NOD2, STAT1
GR increasing	I+B upregulated	GO:0008285	negative regulation of cell population proliferation	22	2.47345	0.0145139	CBFA2T3, CDH5, CLMN, CXCL1, CXCL8, DUSP1, ETS1, FTH1, IL1A, IL1B, IL6, IRF1, KLF10, KLF4, PTGES, PTGS2, RARRES1, SOD2, TNFRSF9, TP73, VDR, ZBTB16
GR increasing	I+B upregulated	GO:0001228	DNA-binding transcription activator activity, RNA polymerase II-specific	25	2.39531	0.0150325	CEBPB, CEBPD, CREB3L3, CREBRF, CSRNP1, ETS1, FOS, FOSL2, FOXO1, GLIS3, IRF1, KLF10, KLF4, KLF6, KLF7, NFKB1, NFKB2, NR4A1, NR4A2, PLAGL2, PLSCR1, REL, SIX5, TP73, ZBTB16
GR increasing	I+B upregulated	hsa04512	ECM-receptor interaction	9	3.70438	0.0153245	ITGA5, ITGA9, ITGAV, ITGB8, LAMB3, LAMC2, SDC4, SV2B, TNC
GR increasing	I+B upregulated	hsa05166	Human T-cell leukemia virus 1 infection	15	2.45305	0.0168489	CREB3L3, CSF2, ETS1, FOS, ICAM1, IL6, JAK1, MAP2K2, NFKB1, NFKB2, NFKBIA, RELB, STAT5A, TNF, ZFP36
GR increasing	I+B upregulated	hsa04622	RIG-I-like receptor signaling pathway	8	4.07025	0.0172735	CXCL10, CXCL8, CYLD, IKBKE, NFKB1, NFKBIA, TNF, TRAF2
GR increasing	I+B upregulated	hsa05132	Salmonella infection	16	2.33512	0.0177889	BIRC2, BIRC3, CXCL8, CYTH4, FOS, IL1B, IL6, MAP2K2, MAP2K3, MYL2, NFKB1, NFKBIA, RHOB, TNF, TNFRSF10B, TRAF2
GR increasing	I+B upregulated	GO:0048246	macrophage chemotaxis	5	14.3844	0.0182196	CCL2, CCL5, CX3CL1, EDN2, SAA1
GR increasing	I+B upregulated	GO:0008284	positive regulation of cell population proliferation	24	2.29699	0.0194124	BMP6, CSF1, CSF2, CX3CL1, CXCL10, CXCL5, EDN2, EGFR, FGF18, GHRHR, HCK, HIPK2, IL1B, IL6, IL7, IL7R, ITGAV, KITLG, LAMC2, NAMPT, NCCRP1, OSMR, SDCBP, TNC
GR increasing	I+B upregulated	hsa05168	Herpes simplex virus 1 infection	26	1.82111	0.0210955	BID, BIRC2, BIRC3, C3, CCL2, CCL5, EIF2AK3, IFNAR2, IFNGR1, IFNGR2, IKBKE, IL1B, IL6, ITGA5, JAK1, NFKB1, NFKBIA, OAS3, SOCS3, STAT1, TICAM1, TNF, TNFSF14, TRAF2, TYK2, ZNF641
GR increasing	I+B upregulated	GO:0042100	B cell proliferation	7	7.13224	0.0216995	ADA, CD38, FOSL2, IL7, IL7R, NFKBIZ, TICAM1
GR increasing	I+B upregulated	GO:1901224	positive regulation of non-canonical NF-kappaB signal transduction	8	5.83962	0.0216995	EGFR, IL18R1, IL1B, IL23A, NOD2, PTP4A3, TNF, TNFSF14
GR increasing	I+B upregulated	GO:0043065	positive regulation of apoptotic process	18	2.69212	0.0216995	B4GALT1, BCL2A1, BID, FOXO1, FZD9, GADD45A, GADD45B, GADD45G, IL6, NR4A1, PTGS2, RHOB, TGM2, TNF, TNFAIP8, TNFRSF10B, TP73, ZBTB16
GR increasing	I+B upregulated	GO:0010575	positive regulation of vascular endothelial growth factor production	6	9.17003	0.0220578	C3, EIF2AK3, IL1A, IL1B, IL6, PTGS2
GR increasing	I+B upregulated	GO:0008630	intrinsic apoptotic signaling pathway in response to DNA damage	7	6.98669	0.0227114	BCL2A1, EPHA2, IER3, IKBKE, SOD2, TNF, TP73
GR increasing	I+B upregulated	GO:0044344	cellular response to fibroblast growth factor stimulus	6	8.89215	0.024448	CCL2, CCL5, CXCL8, NR4A1, ZFP36, ZFP36L1
GR increasing	I+B upregulated	GO:0060337	type I interferon-mediated signaling pathway	7	6.84695	0.024448	IFNAR2, IKBKE, JAK1, OAS3, OASL, STAT1, TYK2
GR increasing	I+B upregulated	GO:0031730	CCR5 chemokine receptor binding	4	27.1012	0.0262725	CCL4, CCL5, JAK1, STAT1
GR increasing	I+B upregulated	GO:0048020	CCR chemokine receptor binding	6	9.81252	0.0262725	CCL1, CCL2, CCL20, CCL4, CCL5, CX3CL1
GR increasing	I+B upregulated	GO:0097192	extrinsic apoptotic signaling pathway in absence of ligand	6	8.63061	0.0273716	BCL2A1, CX3CL1, IL1A, IL1B, ITGAV, KITLG
GR increasing	I+B upregulated	GO:0031640	killing of cells of another organism	9	4.73292	0.0280357	CCL1, CCL20, CCL28, CXCL1, CXCL10, CXCL2, CXCL3, CXCL8, NINJ1
GR increasing	I+B upregulated	GO:0043410	positive regulation of MAPK cascade	13	3.29424	0.0280357	ADRA1B, ADRB1, C1QTNF1, CX3CL1, EFNA1, FGF18, GDF15, GPR37L1, IL6, MAP2K3, NOD2, TNF, TP73
GR increasing	I+B upregulated	GO:0060544	regulation of necroptotic process	4	21.7364	0.0280357	BIRC2, BIRC3, CFLAR, CYLD
GR increasing	I+B upregulated	GO:0071421	manganese ion transmembrane transport	4	21.7364	0.0280357	SLC11A2, SLC39A14, SLC39A8, TMEM165
GR increasing	I+B upregulated	GO:0014823	response to activity	7	6.45939	0.030254	BMP6, CRY2, FOS, IL6, KDM6B, SOD2, TNF
GR increasing	I+B upregulated	GO:0031663	lipopolysaccharide-mediated signaling pathway	6	8.15113	0.0323956	HCK, IRAK2, IRAK3, LBP, NFKBIA, TICAM1
GR increasing	I+B upregulated	GO:0048661	positive regulation of smooth muscle cell proliferation	7	6.33977	0.032397	CCL5, CX3CL1, EGFR, IL6, PTGS2, STAT1, TNF
GR increasing	I+B upregulated	GO:0007204	positive regulation of cytosolic calcium ion concentration	11	3.68476	0.0342672	ADRA1B, BDKRB2, C1QTNF1, CCL1, CCL28, CD38, CD55, ITGAV, ITPR3, SAA1, TBXA2R
GR increasing	I+B upregulated	GO:2001238	positive regulation of extrinsic apoptotic signaling pathway	6	7.93083	0.0346053	BID, CAV1, CYLD, TNF, TNFSF14, TRAF2
GR increasing	I+B upregulated	GO:0043122	regulation of canonical NF-kappaB signal transduction	6	7.93083	0.0346053	IL1B, OPTN, TNF, TNIP1, TNIP2, TRAF1
GR increasing	I+B upregulated	GO:0051092	positive regulation of NF-kappaB transcription factor activity	10	4.00875	0.0348058	CFLAR, IL18R1, IL1B, IRAK2, IRAK3, NOD2, TNF, TNFSF18, TRAF1, TRAF2
GR increasing	I+B upregulated	GO:0010888	negative regulation of lipid storage	4	19.5627	0.0348058	IL6, ITGAV, NFKBIA, TNF
GR increasing	I+B upregulated	GO:0042802	identical protein binding	59	1.57468	0.0353041	AGTRAP, AICDA, ATP6V1C2, B4GALT1, BIRC2, C1QTNF1, C1S, CAV1, CCL4, CCL5, CD38, CEBPD, CREB3L3, CSF1, CXCL5, EGFR, EHD1, EIF2AK3, ETS1, FAM83A, FOS, FTH1, GAS7, GBP2, GCH1, HGD, IKBKE, IL6, NAMPT, NFKB1, NFKBIA, NR4A1, OLR1, OPTN, RCAN1, RDH16, RELB, RHCG, SAT1, SDC4, SDCBP, SERPINA1, SMURF2, SNX8, SOD2, STAT1, STAT4, TNF, TNFAIP3, TNFSF14, TNFSF18, TNIP1, TP53BP2, TP73, TPK1, TRAF1, TRAF2, TRIM29…
GR increasing	I+B upregulated	GO:0005102	signaling receptor binding	20	2.47661	0.0353041	C3, CAV1, CCL2, CDH5, CX3CL1, CXCL1, CXCL10, EFNA1, HCK, IGFL1, IL27, LBP, NRG2, PLXNC1, REN, RND1, SELPLG, SERPINE1, TNFSF14, TNFSF18
GR increasing	I+B upregulated	GO:0071347	cellular response to interleukin-1	7	6.11335	0.0359378	ADAMTS7, CCL2, CCL5, CXCL8, GBP2, NFKB1, ZC3H12A
GR increasing	I+B upregulated	GO:0046330	positive regulation of JNK cascade	9	4.40161	0.0377451	GADD45A, GADD45B, GADD45G, HIPK2, IL1A, IL1B, NOD2, SDCBP, TNF
GR increasing	I+B upregulated	GO:0032088	negative regulation of NF-kappaB transcription factor activity	8	5.01608	0.0389188	BCL3, CYLD, IRAK2, IRAK3, KLF4, NFKBIA, TNFAIP3, ZC3H12A
GR increasing	I+B upregulated	GO:0090026	positive regulation of monocyte chemotaxis	5	10.6319	0.0395544	CCL1, CCL5, CXCL10, SERPINE1, TNFSF18
GR increasing	I+B upregulated	GO:0070498	interleukin-1-mediated signaling pathway	5	10.6319	0.0395544	IL1B, IRAK2, IRAK3, NFKBIA, TNIP2
GR increasing	I+B upregulated	GO:0032729	positive regulation of type II interferon production	8	4.95259	0.0395544	BCL3, EBI3, IL18R1, IL1B, IL23A, IL27, TNF, TYK2
GR increasing	I+B upregulated	GO:0030155	regulation of cell adhesion	7	5.90254	0.0395544	C2CD4B, CXCL8, JAK1, PLAU, PRKX, TNC, TYK2
GR increasing	I+B upregulated	GO:0050727	regulation of inflammatory response	9	4.31531	0.0395544	BIRC2, BIRC3, CYLD, HCK, NOD2, PGLYRP2, PTGES, PTGS2, TNC
GR increasing	I+B upregulated	GO:0035456	response to interferon-beta	4	17.7843	0.0401166	IFNAR2, IKBKE, PLSCR1, STAT1
GR increasing	I+B upregulated	GO:0045063	T-helper 1 cell differentiation	4	17.7843	0.0401166	IL18R1, NFKBIZ, RELB, STAT4
GR increasing	I+B upregulated	GO:0038196	type III interferon-mediated signaling pathway	4	17.7843	0.0401166	IFNGR1, IFNGR2, JAK1, TYK2
GR increasing	I+B upregulated	GO:0032720	negative regulation of tumor necrosis factor production	8	4.89068	0.0401166	BCL3, CX3CL1, IRAK3, LBP, NOD2, ORM1, TNFAIP3, ZC3H12A
GR increasing	I+B upregulated	GO:0007254	JNK cascade	8	4.8303	0.0426239	IL1B, MAP2K2, MAP2K3, NFKB1, NOD2, NPHS1, TNF, TRIB1
GR increasing	I+B upregulated	GO:0042981	regulation of apoptotic process	14	2.8529	0.0433373	BCL3, BIRC2, BIRC3, CFLAR, CXCL10, ETS1, NOD2, STAT1, TGM2, TNFAIP8, TNFAIP8L3, TNFRSF10B, TP53BP2, TRAF2
GR increasing	I+B upregulated	hsa04650	Natural killer cell mediated cytotoxicity	10	2.79635	0.0462416	BID, CSF2, ICAM1, IFNAR2, IFNGR1, IFNGR2, MAP2K2, SH2D1B, TNF, TNFRSF10B
GR increasing	I+B upregulated	hsa05221	Acute myeloid leukemia	7	3.77096	0.0496759	BCL2A1, CSF2, ITGAM, MAP2K2, NFKB1, STAT5A, ZBTB16

## Sheet: GR unchanged
ChIP group	DEG treatment filter	Term id	Term description	Count	Fold enrichment	Benjamini	Genes
GR unchanged	Budesonide upregulated	GO:0009410	response to xenobiotic stimulus	15	5.29547	0.00161317	ABCC8, ACE, ASS1, ATP1A1, ATP4A, CD38, CDKN1A, ERRFI1, FOS, FOSL2, FOXO3, HSD11B2, NNMT, SCNN1B, TXNIP
GR unchanged	Budesonide upregulated	GO:0001525	angiogenesis	13	4.46771	0.0295217	ANGPTL4, ANPEP, ANXA2, APOD, EDN2, FGF18, ID1, MFGE8, RHOB, SAT1, SERPINE1, SHC1, ZC3H12A
GR unchanged	Budesonide upregulated	GO:1904045	cellular response to aldosterone	4	45.3645	0.0373804	ACE, SCNN1A, SCNN1B, SGK1

## Sheet: GR decreasing
No terms with Benjamini <0.05

## Sheet: RELA decreasing
ChIP group	DEG treatment filter	Term id	Term description	Count	Fold enrichment	Benjamini	Genes
RELA decreasing	IL1B upregulated	hsa04668	TNF signaling pathway	19	10.0384	7.15123e-11	ADAM17, BCL3, BIRC2, CCL20, CCL5, CSF1, CSF2, CXCL2, CXCL5, ICAM1, IL1B, IRF1, LIF, MAP2K3, MAP3K8, PTGS2, SOCS3, TNF, TNFAIP3
RELA decreasing	IL1B upregulated	GO:0006954	inflammatory response	29	5.72406	3.84384e-10	BDKRB1, BMP6, CCL1, CCL20, CCL5, CSF1, CXCL2, CXCL5, CXCL8, HCK, IL1A, IL1B, IL23A, MAP2K3, MFHAS1, NFKBID, NINJ1, NOX1, NR4A1, OLR1, RAC1, RELB, RIPK2, SERPINA3, TNF, TNFAIP3, TNFAIP6, TNIP1, ZC3H12A
RELA decreasing	IL1B upregulated	hsa04060	Cytokine-cytokine receptor interaction	26	5.48551	5.92739e-10	BMP6, CCL1, CCL20, CCL4L2, CCL5, CSF1, CSF2, CXCL2, CXCL5, CXCL8, GDF15, IFNAR2, IFNGR2, IL1A, IL1B, IL23A, IL7, IL7R, LIF, LIFR, OSMR, RELT, TNF, TNFRSF10B, TNFSF14, TNFSF15
RELA decreasing	IL1B upregulated	GO:0007165	signal transduction	45	2.84015	4.29534e-07	ARHGAP27, CAMK1G, CCL1, CCL20, CEACAM7, CXCL5, CXCL8, DUSP1, DUSP10, DUSP16, DUSP5, EGFR, FGF18, GDF15, GEM, IGFBP7, IL1B, IL7R, KLRC2, KREMEN2, LRP12, MAP2K3, MAPK6, MFHAS1, NCR3LG1, NOX1, NR4A1, OSGIN2, PLAU, PLAUR, PTGES, RAC1, RASA2, RIPK2, RND1, SECTM1, SOX9, TFF1, TLE3, TNFAIP6, TNFRSF10B, TNFSF14, TNFSF15, TOM1, TXNRD1
RELA decreasing	IL1B upregulated	hsa04064	NF-kappa B signaling pathway	14	8.38298	7.06541e-07	BCL2A1, BIRC2, CCL4L2, CXCL2, CXCL8, ICAM1, IL1B, PLAU, PTGS2, RELB, TNF, TNFAIP3, TNFSF14, TRIM25
RELA decreasing	IL1B upregulated	hsa05323	Rheumatoid arthritis	13	8.60358	1.6171e-06	CCL20, CCL5, CSF1, CSF2, CXCL2, CXCL5, CXCL8, ICAM1, IL1A, IL1B, IL23A, MMP1, TNF
RELA decreasing	IL1B upregulated	hsa04010	MAPK signaling pathway	21	4.40106	2.09554e-06	CSF1, DUSP1, DUSP10, DUSP16, DUSP5, EFNA3, EFNA5, EGFR, EREG, FGF18, IL1A, IL1B, MAP2K2, MAP2K3, MAP3K8, NR4A1, PLA2G4A, RAC1, RASA2, RELB, TNF
RELA decreasing	IL1B upregulated	GO:0071222	cellular response to lipopolysaccharide	15	6.34013	7.16673e-05	CSF2, CXCL2, CXCL5, CXCL8, GBP2, IL1A, IL1B, KMO, MAP2K3, NFKBIZ, PTGS2, TNF, TNFAIP3, TNIP1, ZC3H12A
RELA decreasing	IL1B upregulated	hsa04657	IL-17 signaling pathway	11	7.27996	9.0863e-05	CCL20, CSF2, CXCL2, CXCL5, CXCL8, IL1B, MAPK6, MMP1, PTGS2, TNF, TNFAIP3
RELA decreasing	IL1B upregulated	hsa04061	Viral protein interaction with cytokine and cytokine receptor	11	6.91596	0.000124764	CCL1, CCL20, CCL4L2, CCL5, CSF1, CXCL2, CXCL5, CXCL8, TNF, TNFRSF10B, TNFSF14
RELA decreasing	IL1B upregulated	GO:0019221	cytokine-mediated signaling pathway	13	7.06471	0.0001486	EREG, HCK, IFNGR2, IL1A, IL1B, IL7, IL7R, LIFR, NFKBIZ, OSMR, RIPK2, SOCS3, STAT5A
RELA decreasing	IL1B upregulated	GO:0006955	immune response	23	3.63868	0.0001486	BDKRB1, BMP6, CCL20, CCL4L2, CCL5, CSF2, CXCL5, CXCL8, ETS1, GBP2, GEM, IL1A, IL1B, IL7, IL7R, ITGB8, LIF, PGLYRP2, SECTM1, SMAD3, TNF, TNFSF14, TNFSF15
RELA decreasing	IL1B upregulated	hsa05200	Pathways in cancer	24	2.83102	0.000271269	BBC3, BDKRB1, BIRC2, CXCL8, EGFR, ETS1, FGF18, GNG4, IFNAR2, IFNGR2, IL23A, IL7, IL7R, LAMB3, LAMC2, MAP2K2, MMP1, PIM1, PMAIP1, PTGS2, RAC1, SMAD3, STAT5A, TXNRD1
RELA decreasing	IL1B upregulated	hsa04630	JAK-STAT signaling pathway	13	4.86512	0.000347512	CSF2, EGFR, IFNAR2, IFNGR2, IL23A, IL7, IL7R, LIF, LIFR, OSMR, PIM1, SOCS3, STAT5A
RELA decreasing	IL1B upregulated	hsa04933	AGE-RAGE signaling pathway in diabetic complications	10	6.22498	0.000696635	CXCL8, ICAM1, IL1A, IL1B, NOX1, PIM1, RAC1, SMAD3, STAT5A, TNF
RELA decreasing	IL1B upregulated	hsa04151	PI3K-Akt signaling pathway	18	3.12625	0.00106524	CSF1, DDIT4, EFNA3, EFNA5, EGFR, EREG, FGF18, GNG4, IFNAR2, IL7, IL7R, ITGB8, LAMB3, LAMC2, MAP2K2, NR4A1, OSMR, RAC1
RELA decreasing	IL1B upregulated	hsa04620	Toll-like receptor signaling pathway	10	5.7681	0.00106524	CCL4L2, CCL5, CXCL8, IFNAR2, IL1B, MAP2K2, MAP2K3, MAP3K8, RAC1, TNF
RELA decreasing	IL1B upregulated	hsa05164	Influenza A	12	4.36109	0.00162586	CCL5, CXCL8, ICAM1, IFNAR2, IFNGR2, IL1A, IL1B, MAP2K2, SOCS3, TNF, TNFRSF10B, TRIM25
RELA decreasing	IL1B upregulated	GO:0007254	JNK cascade	9	9.29885	0.00171352	IL1B, MAP2K2, MAP2K3, MAPK6, NOX1, RIPK2, SH2D3A, SMAD3, TNF
RELA decreasing	IL1B upregulated	GO:0030335	positive regulation of cell migration	15	4.40472	0.00230158	ADAM17, CCL1, CCL20, CCL5, CSF1, CSF2, EGFR, IL1B, LAMC2, MMP7, PLAU, SDCBP, SEMA4A, SMAD3, TNFAIP6
RELA decreasing	IL1B upregulated	GO:0001666	response to hypoxia	12	5.642	0.00230158	ADAM17, BIRC2, CBFA2T3, DDIT4, IL1A, LIF, NOS1, NR4A2, PLAU, PLOD2, SMAD3, TNF
RELA decreasing	IL1B upregulated	GO:0005125	cytokine activity	13	5.4416	0.00274892	BMP6, CSF1, CSF2, GDF15, IL1A, IL1B, IL23A, IL7, LIF, SECTM1, TNF, TNFSF14, TNFSF15
RELA decreasing	IL1B upregulated	hsa04650	Natural killer cell mediated cytotoxicity	10	4.79942	0.00352896	CSF2, ICAM1, IFNAR2, IFNGR2, KLRC2, MAP2K2, RAC1, SH2D1B, TNF, TNFRSF10B
RELA decreasing	IL1B upregulated	hsa05133	Pertussis	8	6.44845	0.00352896	CXCL5, CXCL8, IL1A, IL1B, IL23A, IRF1, ITGAM, TNF
RELA decreasing	IL1B upregulated	GO:0006915	apoptotic process	22	2.96963	0.00369708	BBC3, BCL2A1, BIRC2, DDIT4, DRAM1, IER3, IL1A, IL1B, IRF1, NR4A1, PIM1, PMAIP1, PPP1R15A, RELT, RFFL, RIPK2, TNFAIP3, TNFAIP8, TNFRSF10B, TNFSF14, YBX3, ZC3H12A
RELA decreasing	IL1B upregulated	GO:0071260	cellular response to mechanical stimulus	8	8.80944	0.00588399	BMP6, EGFR, IL1B, IRF1, PTGS2, SOX9, TNFRSF10B, TNFSF14
RELA decreasing	IL1B upregulated	GO:0030198	extracellular matrix organization	11	5.47968	0.00588399	ADAMTS2, BCL3, COL7A1, MMP1, MMP10, MMP7, NOX1, SLC39A8, SPINT1, TGFBI, TNF
RELA decreasing	IL1B upregulated	hsa04380	Osteoclast differentiation	10	4.39667	0.00635078	CSF1, IFNAR2, IFNGR2, IL1A, IL1B, NOX1, RAC1, RELB, SOCS3, TNF
RELA decreasing	IL1B upregulated	GO:0008284	positive regulation of cell population proliferation	19	3.11175	0.0068019	ADAM17, BMP6, CSF1, CSF2, CXCL5, EGFR, EREG, FGF18, HCK, IL1B, IL7, IL7R, LAMC2, LIF, LIFR, NOX1, OSMR, SDCBP, SOX9
RELA decreasing	IL1B upregulated	GO:0009615	response to virus	9	6.84734	0.00742757	BATF3, BCL3, CCL5, IFNAR2, IFNGR2, ISG15, ISG20, ITGB8, TNF
RELA decreasing	IL1B upregulated	GO:0050729	positive regulation of inflammatory response	9	6.78565	0.00742757	CCL1, ETS1, IL1B, IL23A, MAP3K8, NFKBIZ, NINJ1, TNF, TNIP1
RELA decreasing	IL1B upregulated	hsa05417	Lipid and atherosclerosis	12	3.49291	0.00857181	CCL5, CXCL2, CXCL8, ICAM1, IL1B, MAP2K3, MMP1, NOX1, OLR1, RAC1, TNF, TNFRSF10B
RELA decreasing	IL1B upregulated	GO:0045944	positive regulation of transcription by RNA polymerase II	32	2.14933	0.00956171	ALX4, ATOH7, BACH1, BCL3, BCL9L, BMP6, EGFR, EHF, ETS1, GLIS3, HIVEP1, IER5, IL1A, IL1B, IL23A, IRF1, KDM6B, LIF, NCOA7, NFKBIZ, NOS1, NR4A1, NR4A2, RELB, RIPK2, SIX5, SMAD3, SOX9, STAT5A, TNF, TNIP1, ZC3H12A
RELA decreasing	IL1B upregulated	GO:0001525	angiogenesis	13	4.12108	0.00956171	CLIC4, CXCL8, EREG, FGF18, IGFBP7, NINJ1, NOX1, PTGS2, SAT1, SEMA4A, TGFBI, TNFAIP2, ZC3H12A
RELA decreasing	IL1B upregulated	GO:0008009	chemokine activity	7	11.0309	0.0102685	CCL1, CCL20, CCL4L2, CCL5, CXCL2, CXCL5, CXCL8
RELA decreasing	IL1B upregulated	GO:0004867	serine-type endopeptidase inhibitor activity	9	6.69735	0.0106874	COL7A1, ITIH2, SERPINA1, SERPINA3, SERPINA6, SERPINB7, SERPINE2, SPINK1, SPINT1
RELA decreasing	IL1B upregulated	hsa04217	Necroptosis	10	3.95424	0.0121711	BIRC2, IFNAR2, IFNGR2, IL1A, IL1B, PLA2G4A, STAT5A, TNF, TNFAIP3, TNFRSF10B
RELA decreasing	IL1B upregulated	hsa04640	Hematopoietic cell lineage	8	5.02979	0.0126605	CSF1, CSF2, IL1A, IL1B, IL7, IL7R, ITGAM, TNF
RELA decreasing	IL1B upregulated	GO:0005515	protein binding	195	1.14644	0.014234	ADAM17, AKR1B1, AKR1C1, ALX4, APOBEC3A, APOO, ARL14, ATG7, ATOH7, BACH1, BATF3, BBC3, BCL2A1, BCL3, BDKRB1, BHLHE40, BIRC2, BMP6, BPGM, C15ORF48, C1QTNF1, C6ORF141, CAMK1G, CBFA2T3, CCL20, CCL5, CLIC4, COL7A1, CSF1, CSF2, CSRP1, CXCL2, CXCL5, CXCL8, CYP3A5, DDIT4, DENND2D, DRAM1, DTX2, DUSP1, DUSP10, DUSP16, DUSP5, EFNA3, EFNA5, EGFR, EHD1, EHF, ELL2, ELOVL3, ELOVL7, ENKUR, EREG, ETS1, FAM177A1, …
RELA decreasing	IL1B upregulated	GO:0005178	integrin binding	10	4.961	0.014234	ADAM17, EGFR, FBLN5, ICAM1, IL1B, ISG15, ITGAM, ITGB8, LAMC2, TGFBI
RELA decreasing	IL1B upregulated	GO:0008330	protein tyrosine/threonine phosphatase activity	4	32.1473	0.014234	DUSP1, DUSP10, DUSP16, DUSP5
RELA decreasing	IL1B upregulated	GO:0033550	MAP kinase tyrosine phosphatase activity	4	32.1473	0.014234	DUSP1, DUSP10, DUSP16, DUSP5
RELA decreasing	IL1B upregulated	GO:0008083	growth factor activity	10	4.9005	0.014234	BMP6, CSF1, CSF2, EREG, FGF18, GDF15, IL7, LIF, OSGIN2, TFF1
RELA decreasing	IL1B upregulated	hsa05146	Amoebiasis	8	4.88329	0.0143155	CSF2, CXCL2, CXCL8, IL1B, ITGAM, LAMB3, LAMC2, TNF
RELA decreasing	IL1B upregulated	GO:0051607	defense response to virus	12	4.20199	0.0157404	APOBEC3A, ATG7, DDIT4, GBP2, IFNAR2, IFNGR2, IL23A, IRF1, ISG15, ISG20, PMAIP1, ZC3H12A
RELA decreasing	IL1B upregulated	GO:0006935	chemotaxis	9	5.88443	0.0157404	CCL1, CCL20, CCL5, CXCL2, CXCL5, CXCL8, PLAU, PLAUR, RAC1
RELA decreasing	IL1B upregulated	GO:0045071	negative regulation of viral genome replication	6	11.4122	0.0169566	APOBEC3A, CCL5, ISG15, ISG20, TNF, TNIP1
RELA decreasing	IL1B upregulated	GO:0033138	positive regulation of peptidyl-serine phosphorylation	7	8.36897	0.01751	EGFR, LIF, NOS1, PTGS2, RIPK2, SH2D3A, TNF
RELA decreasing	IL1B upregulated	GO:0008285	negative regulation of cell population proliferation	16	3.07824	0.0213766	CBFA2T3, CXCL8, DUSP1, EREG, ETS1, IGFBP7, IL1A, IL1B, IRF1, LIF, PTGES, PTGS2, RARRES1, SERPINE2, SMAD3, TFF1
RELA decreasing	IL1B upregulated	hsa05210	Colorectal cancer	7	5.05869	0.0284267	BBC3, EGFR, EREG, MAP2K2, PMAIP1, RAC1, SMAD3
RELA decreasing	IL1B upregulated	GO:0032308	positive regulation of prostaglandin secretion	4	27.8966	0.029129	IL1A, IL1B, PLA2G4A, PTGES
RELA decreasing	IL1B upregulated	GO:0017017	MAP kinase tyrosine/serine/threonine phosphatase activity	4	24.7287	0.029134	DUSP1, DUSP10, DUSP16, DUSP5
RELA decreasing	IL1B upregulated	GO:0010628	positive regulation of gene expression	17	2.81728	0.029732	BMP6, C1QTNF1, CSF1, CSF2, CXCL8, ETS1, FGF18, IL1A, IL1B, IL7R, ITGB8, LIF, MAP2K2, SMAD3, SOX9, TNF, ZC3H12A
RELA decreasing	IL1B upregulated	GO:0043123	positive regulation of canonical NF-kappaB signal transduction	11	4.07339	0.029732	BIRC2, IL1A, IL1B, RIPK2, SECTM1, TIFA, TNF, TNFRSF10B, TNFSF14, TNFSF15, TRIM25
RELA decreasing	IL1B upregulated	GO:0043066	negative regulation of apoptotic process	17	2.81171	0.029732	AKR1B1, BCL2A1, BCL3, BIRC2, EGFR, FSTL1, HCK, IER3, IL7, PIM1, PLAUR, PPIF, SMAD3, SOCS3, SOX9, TNF, TNFAIP8
RELA decreasing	IL1B upregulated	GO:0048661	positive regulation of smooth muscle cell proliferation	6	9.29885	0.032767	CCL5, EGFR, EREG, NOX1, PTGS2, TNF
RELA decreasing	IL1B upregulated	hsa04621	NOD-like receptor signaling pathway	10	3.32658	0.0328984	BIRC2, CCL5, CXCL2, CXCL8, GBP2, IFNAR2, IL1B, RIPK2, TNF, TNFAIP3
RELA decreasing	IL1B upregulated	hsa04062	Chemokine signaling pathway	10	3.25763	0.0361833	CCL1, CCL20, CCL4L2, CCL5, CXCL2, CXCL5, CXCL8, GNG4, HCK, RAC1
RELA decreasing	IL1B upregulated	hsa05321	Inflammatory bowel disease	6	5.71567	0.0368662	IFNGR2, IL1A, IL1B, IL23A, SMAD3, TNF
RELA decreasing	IL1B upregulated	hsa05167	Kaposi sarcoma-associated herpesvirus infection	10	3.20777	0.0368662	CSF2, CXCL2, CXCL8, GNG4, HCK, ICAM1, IFNAR2, MAP2K2, PTGS2, RAC1
RELA decreasing	IL1B upregulated	GO:0071347	cellular response to interleukin-1	6	8.96675	0.0373847	CCL5, CXCL8, GBP2, KMO, SOX9, ZC3H12A
RELA decreasing	IL1B upregulated	hsa05221	Acute myeloid leukemia	6	5.54756	0.0392181	BCL2A1, CSF2, ITGAM, MAP2K2, PIM1, STAT5A
RELA decreasing	IL1B upregulated	hsa04014	Ras signaling pathway	11	2.90586	0.0392181	CSF1, EFNA3, EFNA5, EGFR, ETS1, FGF18, GNG4, MAP2K2, PLA2G4A, RAC1, RASA2
RELA decreasing	IL1B upregulated	hsa04664	Fc epsilon RI signaling pathway	6	5.46716	0.0395256	CSF2, MAP2K2, MAP2K3, PLA2G4A, RAC1, TNF
RELA decreasing	IL1B upregulated	hsa05120	Epithelial cell signaling in Helicobacter pylori infection	6	5.31316	0.0431181	ADAM17, CCL5, CXCL2, CXCL8, EGFR, RAC1
RELA decreasing	IL1B upregulated	hsa05131	Shigellosis	11	2.76638	0.0487419	CCL5, CSF2, CXCL8, EGFR, HKDC1, IL1B, RAC1, RIPK2, TIFA, TNF, TNIP1
RELA decreasing	IL1B upregulated	hsa04625	C-type lectin receptor signaling pathway	7	4.19149	0.0487419	BCL3, IL1B, IL23A, IRF1, PTGS2, RELB, TNF

## Sheet: RELA unchanged
ChIP group	DEG treatment filter	Term id	Term description	Count	Fold enrichment	Benjamini	Genes
RELA unchanged	IL1B upregulated	hsa04668	TNF signaling pathway	34	12.6643	3.59149e-25	AKT3, BCL3, BIRC3, CASP10, CCL2, CCL20, CCL5, CEBPB, CFLAR, CREB3L3, CSF2, CX3CL1, CXCL1, CXCL10, CXCL2, CXCL3, CXCL5, CYLD, FOS, ICAM1, IL18R1, IL6, IRF1, LIF, MAP2K3, NFKB1, NFKBIA, NOD2, PTGS2, RHBDF2, SOCS3, TNFAIP3, TRAF1, TRAF3
RELA unchanged	IL1B upregulated	GO:0006954	inflammatory response	42	6.20414	2.65797e-17	BDKRB2, C3, CCL2, CCL20, CCL28, CCL4, CCL5, CD44, CEBPB, CX3CL1, CXCL1, CXCL10, CXCL2, CXCL3, CXCL5, CXCL8, CYBA, EPHA2, FOS, GGT5, IL18R1, IL1A, IL6, IRAK2, MAP2K3, MFHAS1, NFKB1, NFKB2, NINJ1, ORM1, RAC1, REL, RELB, RIPK2, SERPINA3, TICAM1, TNFAIP3, TNFAIP6, TNIP1, TRIM31, VNN1, ZC3H12A
RELA unchanged	IL1B upregulated	GO:0071222	cellular response to lipopolysaccharide	29	9.17341	1.06887e-15	AICDA, ASS1, CCL2, CCL28, CSF2, CSF3, CXCL1, CXCL10, CXCL2, CXCL3, CXCL5, CXCL8, IL1A, IL6, IRAK2, LBP, MAP2K3, NFKB1, NFKBIZ, NOD2, PDE4B, PPARD, PTGS2, SBNO2, TICAM1, TNFAIP3, TNIP1, ZC3H12A, ZFP36
RELA unchanged	IL1B upregulated	hsa04657	IL-17 signaling pathway	20	9.33158	2.83423e-11	CCL2, CCL20, CEBPB, CSF2, CSF3, CXCL1, CXCL10, CXCL2, CXCL3, CXCL5, CXCL8, FOS, IKBKE, IL6, LCN2, NFKB1, NFKBIA, PTGS2, TNFAIP3, TRAF3
RELA unchanged	IL1B upregulated	hsa04621	NOD-like receptor signaling pathway	26	6.09762	5.17325e-11	BIRC3, CCL2, CCL5, CXCL1, CXCL2, CXCL3, CXCL8, CYBA, GABARAPL1, IFNAR2, IKBKE, IL6, NAMPT, NFKB1, NFKBIA, NOD2, OAS3, PANX1, RBCK1, RIPK2, STAT1, TANK, TICAM1, TNFAIP3, TRAF3, TYK2
RELA unchanged	IL1B upregulated	hsa04064	NF-kappa B signaling pathway	19	8.02071	9.89489e-10	BIRC3, CCL4, CFLAR, CXCL1, CXCL2, CXCL3, CXCL8, CYLD, ICAM1, LBP, NFKB1, NFKB2, NFKBIA, PTGS2, RELB, TICAM1, TNFAIP3, TRAF1, TRAF3
RELA unchanged	IL1B upregulated	hsa04060	Cytokine-cytokine receptor interaction	30	4.46225	9.98477e-10	CCL2, CCL20, CCL28, CCL4, CCL5, CSF2, CSF2RA, CSF3, CX3CL1, CXCL1, CXCL10, CXCL2, CXCL3, CXCL5, CXCL8, EBI3, GDF15, IFNAR2, IFNGR1, IFNGR2, IL18R1, IL1A, IL32, IL6, LIF, NGFR, TNFRSF10A, TNFRSF9, TNFSF15, TNFSF18
RELA unchanged	IL1B upregulated	hsa05167	Kaposi sarcoma-associated herpesvirus infection	24	5.42755	2.86622e-09	AKT3, BID, C3, CSF2, CXCL1, CXCL2, CXCL3, CXCL8, FOS, ICAM1, IFNAR2, IFNGR1, IKBKE, IL6, NFKB1, NFKBIA, PTGS2, RAC1, RCAN1, STAT1, TICAM1, TRAF3, TYK2, ZFP36
RELA unchanged	IL1B upregulated	hsa05164	Influenza A	22	5.63671	8.84673e-09	AKT3, BID, CCL2, CCL5, CXCL10, CXCL8, ICAM1, IFNAR2, IFNGR1, IFNGR2, IKBKE, IL1A, IL6, NFKB1, NFKBIA, OAS3, SOCS3, STAT1, TICAM1, TNFRSF10A, TRAF3, TYK2
RELA unchanged	IL1B upregulated	hsa04620	Toll-like receptor signaling pathway	18	7.31972	8.84673e-09	AKT3, CCL4, CCL5, CXCL10, CXCL8, FOS, IFNAR2, IKBKE, IL6, LBP, MAP2K3, NFKB1, NFKBIA, RAC1, STAT1, TICAM1, TRAF3, TYK2
RELA unchanged	IL1B upregulated	hsa05417	Lipid and atherosclerosis	24	4.925	1.37482e-08	AKT3, BID, CCL2, CCL5, CXCL1, CXCL2, CXCL3, CXCL8, CYBA, CYP2B6, FOS, ICAM1, IKBKE, IL6, LBP, MAP2K3, NFKB1, NFKBIA, RAC1, SOD2, TANK, TICAM1, TNFRSF10A, TRAF3
RELA unchanged	IL1B upregulated	GO:0008009	chemokine activity	12	14.4394	3.20204e-07	CCL2, CCL20, CCL28, CCL4, CCL5, CX3CL1, CXCL1, CXCL10, CXCL2, CXCL3, CXCL5, CXCL8
RELA unchanged	IL1B upregulated	hsa05169	Epstein-Barr virus infection	21	4.56287	7.57006e-07	AKT3, BID, CD44, CXCL10, ICAM1, IFNAR2, IKBKE, IL6, MAP2K3, NFKB1, NFKB2, NFKBIA, NFKBIE, OAS3, RAC1, RELB, STAT1, TAPBP, TNFAIP3, TRAF3, TYK2
RELA unchanged	IL1B upregulated	hsa04061	Viral protein interaction with cytokine and cytokine receptor	15	6.64875	1.08559e-06	CCL2, CCL20, CCL28, CCL4, CCL5, CX3CL1, CXCL1, CXCL10, CXCL2, CXCL3, CXCL5, CXCL8, IL18R1, IL6, TNFRSF10A
RELA unchanged	IL1B upregulated	hsa04380	Osteoclast differentiation	17	5.26941	2.62456e-06	AKT3, CYBA, CYLD, FOS, FOSL2, IFNAR2, IFNGR1, IFNGR2, IL1A, NFKB1, NFKB2, NFKBIA, RAC1, RELB, SOCS3, STAT1, TYK2
RELA unchanged	IL1B upregulated	hsa05152	Tuberculosis	19	4.62734	2.62456e-06	AKT3, BID, C3, CASP10, CEBPB, CLEC4E, CTSS, IFNGR1, IFNGR2, IL1A, IL6, IRAK2, ITGAM, LBP, NFKB1, NOD2, RIPK2, STAT1, VDR
RELA unchanged	IL1B upregulated	hsa05323	Rheumatoid arthritis	14	6.53211	3.47152e-06	ATP6V1C2, CCL2, CCL20, CCL5, CSF2, CXCL1, CXCL2, CXCL3, CXCL5, CXCL8, FOS, ICAM1, IL1A, IL6
RELA unchanged	IL1B upregulated	GO:0045087	innate immune response	31	3.44255	6.26155e-06	APOBEC3A, APOL1, ATP1B1, C1S, CD55, CLEC4E, CYBA, CYLD, FOSL2, ITGAM, LBP, LCN2, MFHAS1, N4BP3, NFKB1, NFKB2, NOD2, OAS3, OASL, OPTN, PGLYRP2, PI3, REL, RELB, RIPK2, SH2D1B, SLPI, TICAM1, TRAF3, TRIM31, VNN1
RELA unchanged	IL1B upregulated	hsa05142	Chagas disease	14	6.02476	8.48999e-06	AKT3, BDKRB2, C3, CCL2, CCL5, CFLAR, CXCL8, FOS, IFNGR1, IFNGR2, IL6, NFKB1, NFKBIA, TICAM1
RELA unchanged	IL1B upregulated	hsa04217	Necroptosis	17	4.73915	8.73613e-06	BID, BIRC3, CFLAR, CYLD, FTH1, IFNAR2, IFNGR1, IFNGR2, IL1A, PLA2G4A, PLA2G4E, RBCK1, STAT1, TICAM1, TNFAIP3, TNFRSF10A, TYK2
RELA unchanged	IL1B upregulated	hsa04625	C-type lectin receptor signaling pathway	14	5.91	9.39387e-06	AKT3, BCL3, CLEC4E, CYLD, IKBKE, IL6, IRF1, NFKB1, NFKB2, NFKBIA, PTGS2, RELB, RRAS2, STAT1
RELA unchanged	IL1B upregulated	GO:0019221	cytokine-mediated signaling pathway	16	6.50725	1.07415e-05	CCL2, CD44, CSF2RA, CSF3, CX3CL1, EBI3, EDN2, F3, IFNGR1, IFNGR2, IL1A, IL6, NFKBIZ, RIPK2, SOCS3, TYK2
RELA unchanged	IL1B upregulated	GO:0007165	signal transduction	50	2.3617	1.07415e-05	AKT3, ARHGAP31, C3, CCL2, CCL20, CCL28, CCL4, CD34, CD38, CEACAM7, CXCL1, CXCL10, CXCL5, CXCL8, DUSP1, DUSP16, EGFR, GDF15, HDGF, IFNGR1, IGFBP1, IL18R1, IL32, KLRC2, MAP2K3, METRNL, MFHAS1, NAMPT, NFKB1, NFKB2, OPTN, PDE4B, PIGR, PITPNC1, PLPP3, PTGES, RAC1, RAC2, RHOB, RIPK2, RND1, RRAS2, STAT1, TANK, TLE1, TNFAIP6, TNFRSF10A, TNFSF15, TNFSF18, TRAF3
RELA unchanged	IL1B upregulated	GO:0007249	canonical NF-kappaB signal transduction	10	13.9183	1.07415e-05	BCL3, BIRC3, IRAK2, NFKB1, NFKB2, NFKBIA, REL, RELB, RIPK2, TANK
RELA unchanged	IL1B upregulated	GO:0030593	neutrophil chemotaxis	11	11.4826	1.07415e-05	CCL28, CX3CL1, CXCL1, CXCL10, CXCL2, CXCL3, CXCL5, CXCL8, EDN2, LBP, PDE4B
RELA unchanged	IL1B upregulated	hsa05133	Pertussis	12	6.81923	1.81218e-05	C1S, C3, CXCL5, CXCL8, FOS, IL1A, IL6, IRF1, ITGA5, ITGAM, NFKB1, TICAM1
RELA unchanged	IL1B upregulated	hsa04062	Chemokine signaling pathway	18	4.13394	2.12159e-05	AKT3, CCL2, CCL20, CCL28, CCL4, CCL5, CX3CL1, CXCL1, CXCL10, CXCL2, CXCL3, CXCL5, CXCL8, NFKB1, NFKBIA, RAC1, RAC2, STAT1
RELA unchanged	IL1B upregulated	GO:0005515	protein binding	263	1.18066	2.67809e-05	ABLIM3, ACO1, ACP2, ACSL5, ADAM23, ADGRF4, AGTRAP, AICDA, AKR1B1, AKR1C1, AKT3, APLF, APOBEC3A, APOL1, APOO, ARHGAP31, ARHGEF4, ARL14, ASS1, ATOH7, ATP1B1, ATP6V1C2, BAZ1A, BBC3, BCL3, BDKRB2, BHLHE40, BID, BIRC3, BTG3, C15ORF48, C1QTNF1, C1S, C3, CA8, CASP10, CBFA2T3, CCL2, CCL20, CCL28, CCL4, CCL5, CCNL1, CD34, CD44, CD55, CDC42EP2, CEBPB, CEBPD, CEMIP, CFB, CFLAR, CLEC4E, CLIC4, CLINT1, COL4A2…
RELA unchanged	IL1B upregulated	hsa05162	Measles	15	4.78327	3.67047e-05	AKT3, BBC3, BID, FOS, IFNAR2, IKBKE, IL1A, IL6, NFKB1, NFKBIA, OAS3, STAT1, TNFAIP3, TRAF3, TYK2
RELA unchanged	IL1B upregulated	GO:0045236	CXCR chemokine receptor binding	7	25.2689	4.27362e-05	CCL28, CXCL1, CXCL10, CXCL2, CXCL3, CXCL5, CXCL8
RELA unchanged	IL1B upregulated	GO:0070098	chemokine-mediated signaling pathway	11	9.84221	4.29739e-05	CCL2, CCL20, CCL4, CCL5, CX3CL1, CXCL1, CXCL10, CXCL2, CXCL3, CXCL5, CXCL8
RELA unchanged	IL1B upregulated	hsa05134	Legionellosis	10	7.91518	4.93282e-05	C3, CXCL1, CXCL2, CXCL3, CXCL8, IL6, ITGAM, NFKB1, NFKB2, NFKBIA
RELA unchanged	IL1B upregulated	GO:0051607	defense response to virus	18	4.71707	7.64565e-05	AICDA, APOBEC3A, DDIT4, IFNAR2, IFNGR1, IFNGR2, IKBKE, IL6, IRF1, OAS3, OASL, PLSCR1, STAT1, TANK, TICAM1, TRAF3, TRIM31, ZC3H12A
RELA unchanged	IL1B upregulated	hsa05171	Coronavirus disease - COVID-19	19	3.53855	7.9715e-05	C1S, C3, CCL2, CFB, CSF2, CSF3, CXCL10, CXCL8, EGFR, FOS, IFNAR2, IKBKE, IL6, NFKB1, NFKBIA, OAS3, STAT1, TRAF3, TYK2
RELA unchanged	IL1B upregulated	hsa05140	Leishmaniasis	11	6.17184	0.000119002	C3, CYBA, FOS, IFNGR1, IFNGR2, IL1A, ITGAM, NFKB1, NFKBIA, PTGS2, STAT1
RELA unchanged	IL1B upregulated	hsa05160	Hepatitis C	15	4.1816	0.00014787	AKT3, BID, CFLAR, CXCL10, EGFR, IFNAR2, IKBKE, NFKB1, NFKBIA, OAS3, SOCS3, STAT1, TICAM1, TRAF3, TYK2
RELA unchanged	IL1B upregulated	GO:0006915	apoptotic process	29	2.92957	0.000173751	BBC3, BIRC3, CASP10, CFLAR, CSRNP1, CTSS, DDIT4, DRAM1, IL1A, IRF1, LCN2, MARCKS, NFKB1, NUAK2, PIM3, PLSCR1, PPARD, RFFL, RHOB, RIPK2, SRGN, TNFAIP3, TNFRSF10A, TNFRSF9, TRAF1, TRAF3, UBE2Z, ZC3H12A, ZFP36L1
RELA unchanged	IL1B upregulated	hsa05161	Hepatitis B	15	4.07899	0.000188569	AKT3, BID, CASP10, CREB3L3, CXCL8, FOS, IKBKE, IL6, MAP2K3, NFKB1, NFKBIA, STAT1, TICAM1, TRAF3, TYK2
RELA unchanged	IL1B upregulated	hsa04936	Alcoholic liver disease	14	4.30938	0.000214903	AKT3, C3, CXCL1, CXCL2, CXCL3, CXCL8, IKBKE, IL6, LBP, MAP2K3, NFKB1, NFKBIA, TICAM1, TRAF3
RELA unchanged	IL1B upregulated	GO:0045944	positive regulation of transcription by RNA polymerase II	44	2.21173	0.000256205	ABLIM3, ATOH7, BCL3, BCL9L, CEBPB, CEBPD, CREB3L3, CSF3, CSRNP1, CX3CL1, CXCL10, EGFR, EHF, ETS1, FOS, FOSL2, FOXN4, GATA6, HDGF, IL1A, IL6, IRF1, KLF10, KLF6, LIF, MMP12, MYCN, NAMPT, NCOA7, NFKB1, NFKB2, NFKBIA, NFKBIZ, NOD2, PLSCR1, PPARD, REL, RELB, RIPK2, SBNO2, STAT1, TNIP1, VDR, ZC3H12A
RELA unchanged	IL1B upregulated	GO:0006955	immune response	26	3.07833	0.000256205	C3, CCL2, CCL20, CCL28, CCL4, CCL5, CEBPB, CSF2, CSF3, CTSS, CX3CL1, CXCL5, CXCL8, ETS1, FTH1, IKBKE, IL18R1, IL1A, IL32, IL6, ITGB8, LIF, PGLYRP2, SLPI, TNFSF15, TYK2
RELA unchanged	IL1B upregulated	GO:0071356	cellular response to tumor necrosis factor	12	6.77105	0.000275103	ASS1, CCL2, CCL5, CXCL8, FOS, NFKB1, NFKBIA, NFKBIE, TANK, ZC3H12A, ZFP36, ZFP36L1
RELA unchanged	IL1B upregulated	GO:0061844	antimicrobial humoral immune response mediated by antimicrobial peptide	13	6.03125	0.000275103	CCL2, CCL20, CCL28, CCL4, CCL5, CX3CL1, CXCL1, CXCL10, CXCL2, CXCL3, CXCL5, CXCL8, KRT6A
RELA unchanged	IL1B upregulated	hsa05120	Epithelial cell signaling in Helicobacter pylori infection	10	6.24296	0.000282033	ATP6V1C2, CCL5, CXCL1, CXCL2, CXCL3, CXCL8, EGFR, NFKB1, NFKBIA, RAC1
RELA unchanged	IL1B upregulated	hsa05235	PD-L1 expression and PD-1 checkpoint pathway in cancer	11	5.4175	0.00031331	AKT3, EGFR, FOS, IFNGR1, IFNGR2, MAP2K3, NFKB1, NFKBIA, NFKBIE, STAT1, TICAM1
RELA unchanged	IL1B upregulated	GO:0043124	negative regulation of canonical NF-kappaB signal transduction	10	8.57976	0.000345386	CYLD, NFKBIA, OPTN, SLC39A8, STAT1, TANK, TLE1, TNFAIP3, TNIP1, ZC3H12A
RELA unchanged	IL1B upregulated	GO:0098586	cellular response to virus	11	7.32931	0.000349757	CCL5, CXCL10, IFNAR2, IFNGR1, IFNGR2, IKBKE, IL6, MMP12, NFKB1, TYK2, ZC3H12A
RELA unchanged	IL1B upregulated	hsa05200	Pathways in cancer	28	2.32852	0.000539049	AKT3, BBC3, BDKRB2, BID, BIRC3, COL4A2, CSF2RA, CXCL8, EGFR, ETS1, FOS, FZD9, IFNAR2, IFNGR1, IFNGR2, IL6, LAMB3, NFKB1, NFKB2, NFKBIA, PPARD, PTGS2, RAC1, RAC2, RASGRP3, STAT1, TRAF1, TRAF3
RELA unchanged	IL1B upregulated	hsa04640	Hematopoietic cell lineage	11	4.87575	0.000728448	CD34, CD38, CD44, CD55, CSF2, CSF2RA, CSF3, IL1A, IL6, ITGA5, ITGAM
RELA unchanged	IL1B upregulated	hsa04933	AGE-RAGE signaling pathway in diabetic complications	11	4.82748	0.000767355	AKT3, CCL2, COL4A2, CXCL8, F3, ICAM1, IL1A, IL6, NFKB1, RAC1, STAT1
RELA unchanged	IL1B upregulated	GO:0006935	chemotaxis	12	5.87177	0.000851635	CCL2, CCL20, CCL28, CCL5, CX3CL1, CXCL1, CXCL10, CXCL2, CXCL5, CXCL8, RAC1, RAC2
RELA unchanged	IL1B upregulated	hsa04630	JAK-STAT signaling pathway	14	3.69375	0.000877326	AKT3, AOX1, CSF2, CSF2RA, CSF3, EGFR, IFNAR2, IFNGR1, IFNGR2, IL6, LIF, SOCS3, STAT1, TYK2
RELA unchanged	IL1B upregulated	hsa04010	MAPK signaling pathway	19	2.80725	0.00115422	AKT3, DUSP1, DUSP16, EFNA1, EGFR, EPHA2, FOS, IL1A, MAP2K3, NFKB1, NFKB2, NGFR, PLA2G4A, PLA2G4E, RAC1, RAC2, RASGRP3, RELB, RRAS2
RELA unchanged	IL1B upregulated	hsa05163	Human cytomegalovirus infection	16	3.13805	0.00136311	AKT3, BID, CCL2, CCL4, CCL5, CREB3L3, CX3CL1, CXCL8, EGFR, IL6, NFKB1, NFKBIA, PTGS2, RAC1, RAC2, TAPBP
RELA unchanged	IL1B upregulated	hsa05165	Human papillomavirus infection	20	2.66216	0.00136311	AKT3, ATP6V1C2, COL4A2, CREB3L3, EGFR, FZD9, IFNAR2, IKBKE, IRF1, ITGA5, ITGB8, LAMB3, NFKB1, OASL, PTGS2, STAT1, TICAM1, TNC, TRAF3, TYK2
RELA unchanged	IL1B upregulated	hsa04622	RIG-I-like receptor signaling pathway	9	5.54062	0.00153352	CASP10, CXCL10, CXCL8, CYLD, IKBKE, NFKB1, NFKBIA, TANK, TRAF3
RELA unchanged	IL1B upregulated	GO:0045766	positive regulation of angiogenesis	13	4.96475	0.00157956	AKT3, C3, CD34, CX3CL1, CXCL8, ETS1, F3, GATA6, IL1A, ITGB8, NINJ1, RHOB, ZC3H12A
RELA unchanged	IL1B upregulated	GO:0060337	type I interferon-mediated signaling pathway	8	10.0212	0.00157956	IFNAR2, IKBKE, OAS3, OASL, STAT1, TANK, TRAF3, TYK2
RELA unchanged	IL1B upregulated	hsa04210	Apoptosis	12	3.91103	0.00177603	AKT3, BBC3, BID, BIRC3, CASP10, CFLAR, CTSS, FOS, NFKB1, NFKBIA, TNFRSF10A, TRAF1
RELA unchanged	IL1B upregulated	hsa05135	Yersinia infection	12	3.85435	0.001965	AKT3, CCL2, CXCL8, FOS, IL6, ITGA5, MAP2K3, NFKB1, NFKBIA, RAC1, RAC2, TICAM1
RELA unchanged	IL1B upregulated	GO:0038061	non-canonical NF-kappaB signal transduction	6	17.0815	0.00228856	BIRC3, NFKB1, NFKB2, NFKBIA, REL, RELB
RELA unchanged	IL1B upregulated	GO:0010628	positive regulation of gene expression	23	2.85256	0.00228856	C1QTNF1, CD34, CSF2, CXCL8, ETS1, F3, IFNGR1, IKBKE, IL1A, IL32, IL6, ITGB8, LIF, LRRC32, MYCN, PLSCR1, PPARD, SLC26A9, TICAM1, TLE1, TNC, VDR, ZC3H12A
RELA unchanged	IL1B upregulated	GO:0007267	cell-cell signaling	15	4.0495	0.00228856	CCL20, CCL4, CCL5, CX3CL1, CXCL10, CXCL5, EFNA1, FJX1, GDF15, GJA3, KLF10, NAMPT, PANX1, TNFAIP6, TNFSF18
RELA unchanged	IL1B upregulated	hsa05418	Fluid shear stress and atherosclerosis	12	3.77234	0.00230839	AKT3, ASS1, CCL2, CYBA, DUSP1, FOS, ICAM1, IL1A, NFKB1, RAC1, RAC2, SDC4
RELA unchanged	IL1B upregulated	hsa05146	Amoebiasis	10	4.3034	0.00345869	COL4A2, CSF2, CXCL1, CXCL2, CXCL3, CXCL8, IL6, ITGAM, LAMB3, NFKB1
RELA unchanged	IL1B upregulated	GO:0050727	regulation of inflammatory response	10	6.14042	0.00350939	BIRC3, CYLD, NOD2, PGLYRP2, PSMA6, PTGES, PTGS2, SBNO2, TNC, USP18
RELA unchanged	IL1B upregulated	GO:0006953	acute-phase response	7	10.9606	0.00350939	ASS1, CEBPB, IL6, LBP, ORM1, PLSCR1, SERPINA3
RELA unchanged	IL1B upregulated	GO:0060333	type II interferon-mediated signaling pathway	5	24.0893	0.00359218	IFNGR1, IFNGR2, IRF1, STAT1, TYK2
RELA unchanged	IL1B upregulated	GO:0042802	identical protein binding	53	1.83032	0.00371317	AGTRAP, AICDA, AOX1, ASS1, ATP6V1C2, B4GALT1, C1QTNF1, C1S, CCL4, CCL5, CD38, CEBPD, CREB3L3, CXCL5, EGFR, EHD1, ETS1, FAM83A, FOS, FTH1, GCH1, HINT3, IKBKE, IL6, LCN2, MARCKS, NAMPT, NFKB1, NFKBIA, OPTN, PANX1, RBCK1, RCAN1, RELB, RHCG, RILPL2, RIPK2, SAT1, SDC4, SDCBP, SMURF2, SOD2, STAT1, TGFBI, TLE1, TNFAIP3, TNFRSF10A, TNFSF18, TNIP1, TPM1, TRAF1, TRAF3, UPP1
RELA unchanged	IL1B upregulated	hsa05321	Inflammatory bowel disease	8	5.37273	0.00451299	IFNGR1, IFNGR2, IL18R1, IL1A, IL6, NFKB1, NOD2, STAT1
RELA unchanged	IL1B upregulated	hsa04650	Natural killer cell mediated cytotoxicity	11	3.72195	0.00475108	BID, CSF2, ICAM1, IFNAR2, IFNGR1, IFNGR2, KLRC2, RAC1, RAC2, SH2D1B, TNFRSF10A
RELA unchanged	IL1B upregulated	hsa04659	Th17 cell differentiation	10	4.06651	0.00486955	EBI3, FOS, IFNGR1, IFNGR2, IL6, NFKB1, NFKBIA, NFKBIE, STAT1, TYK2
RELA unchanged	IL1B upregulated	GO:0050731	positive regulation of peptidyl-tyrosine phosphorylation	9	6.7106	0.00493747	CD44, CSF3, EFNA1, IL6, ITGA5, LIF, NOD2, PLPP3, RIPK2
RELA unchanged	IL1B upregulated	GO:0007155	cell adhesion	23	2.65293	0.00524276	ADAM23, ATP1B1, B4GALT1, CCL2, CCL4, CD34, CD44, CX3CL1, EPHA2, FEZ1, ICAM1, IL32, ITGA5, ITGAM, ITGB8, LAMB3, NINJ1, RAC1, RHOB, SELPLG, TGFBI, TNC, TNFAIP6
RELA unchanged	IL1B upregulated	GO:0045071	negative regulation of viral genome replication	7	9.96422	0.00524435	APOBEC3A, CCL5, OAS3, OASL, PLSCR1, SLPI, TNIP1
RELA unchanged	IL1B upregulated	hsa05145	Toxoplasmosis	10	3.95759	0.00578928	AKT3, BIRC3, IFNGR1, IFNGR2, LAMB3, MAP2K3, NFKB1, NFKBIA, STAT1, TYK2
RELA unchanged	IL1B upregulated	GO:0097398	cellular response to interleukin-17	4	41.7548	0.00594096	CXCL10, NFKB1, NFKBIZ, SOCS3
RELA unchanged	IL1B upregulated	GO:0032760	positive regulation of tumor necrosis factor production	10	5.49406	0.00652682	CYBA, IFNGR1, IL1A, IL6, LBP, NOD2, OAS3, ORM1, RIPK2, TICAM1
RELA unchanged	IL1B upregulated	GO:0001525	angiogenesis	15	3.55865	0.00660227	CCL2, CLIC4, COL4A2, CXCL8, EDN2, EFNA1, ITGA5, NINJ1, PTGS2, RHOB, SAT1, SEMA4A, TGFBI, TNFAIP2, ZC3H12A
RELA unchanged	IL1B upregulated	GO:0051770	positive regulation of nitric-oxide synthase biosynthetic process	5	19.5726	0.00687884	CCL2, MAP2K3, NAMPT, NOD2, STAT1
RELA unchanged	IL1B upregulated	hsa05222	Small cell lung cancer	9	4.28952	0.00699001	AKT3, BIRC3, COL4A2, LAMB3, NFKB1, NFKBIA, PTGS2, TRAF1, TRAF3
RELA unchanged	IL1B upregulated	GO:0031640	killing of cells of another organism	9	6.06119	0.00803216	CCL20, CCL28, CXCL1, CXCL10, CXCL2, CXCL3, CXCL8, KRT6A, NINJ1
RELA unchanged	IL1B upregulated	GO:0004867	serine-type endopeptidase inhibitor activity	10	5.68217	0.00923658	CPAMD8, ITIH2, PAPLN, PI3, SERPINA12, SERPINA3, SERPINB8, SLPI, TFPI, TFPI2
RELA unchanged	IL1B upregulated	GO:0044344	cellular response to fibroblast growth factor stimulus	6	11.3877	0.0107016	CCL2, CCL5, CD44, CXCL8, ZFP36, ZFP36L1
RELA unchanged	IL1B upregulated	GO:0030335	positive regulation of cell migration	15	3.29643	0.0130234	CCL2, CCL20, CCL4, CCL5, CEMIP, CSF2, CX3CL1, EGFR, EPHA2, F3, ITGA5, SDCBP, SEMA4A, SOD2, TNFAIP6
RELA unchanged	IL1B upregulated	GO:0008285	negative regulation of cell population proliferation	19	2.73566	0.0141159	BTG3, CBFA2T3, CXCL1, CXCL8, DUSP1, ETS1, FTH1, IL1A, IL6, IRF1, KLF10, LIF, MSX2, PTGES, PTGS2, RARRES1, SOD2, TNFRSF9, VDR
RELA unchanged	IL1B upregulated	hsa04216	Ferroptosis	6	6.33214	0.0143942	ACSL5, FTH1, SAT1, SLC11A2, SLC39A14, SLC39A8
RELA unchanged	IL1B upregulated	GO:0032088	negative regulation of NF-kappaB transcription factor activity	8	6.42382	0.0146762	BCL3, CYLD, IRAK2, NFKBIA, RBCK1, TNFAIP3, TRAF3, ZC3H12A
RELA unchanged	IL1B upregulated	hsa04014	Ras signaling pathway	14	2.60735	0.0163049	AKT3, EFNA1, EGFR, EPHA2, ETS1, NFKB1, NGFR, PLA2G4A, PLA2G4E, RAC1, RAC2, RASGRP3, REL, RRAS2
RELA unchanged	IL1B upregulated	GO:0043123	positive regulation of canonical NF-kappaB signal transduction	13	3.60274	0.0167695	BIRC3, CASP10, CFLAR, CX3CL1, IKBKE, IL1A, IRAK2, NOD2, RBCK1, REL, RIPK2, TICAM1, TNFSF15
RELA unchanged	IL1B upregulated	GO:0071421	manganese ion transmembrane transport	4	27.8366	0.0174689	SLC11A2, SLC39A14, SLC39A8, TMEM165
RELA unchanged	IL1B upregulated	GO:0007259	cell surface receptor signaling pathway via JAK-STAT	7	7.55907	0.0174689	CCL2, CSF2, CSF2RA, IFNAR2, IL6, STAT1, TYK2
RELA unchanged	IL1B upregulated	GO:0042742	defense response to bacterium	11	4.17548	0.0174925	AICDA, BCL3, CCL20, CEBPB, CLEC4E, LCN2, NOD2, OAS3, PGLYRP2, RBCK1, RIPK2
RELA unchanged	IL1B upregulated	GO:0009615	response to virus	9	5.12446	0.0201184	BCL3, CCL4, CCL5, IFNAR2, IFNGR1, IFNGR2, ITGB8, OAS3, OASL
RELA unchanged	IL1B upregulated	hsa04610	Complement and coagulation cascades	8	4.02955	0.0207738	BDKRB2, C1S, C3, CD55, CFB, F3, ITGAM, TFPI
RELA unchanged	IL1B upregulated	GO:0031625	ubiquitin protein ligase binding	16	3.15717	0.021206	AICDA, BID, CASP10, EGFR, GABARAPL1, IKBKE, MFHAS1, NFKBIA, NGFR, RFFL, TANK, TRAF1, TRAF3, TRIB1, TRIB2, TRIB3
RELA unchanged	IL1B upregulated	GO:0098609	cell-cell adhesion	12	3.72073	0.0213176	CD34, CD44, CX3CL1, EGFR, ICAM1, ITGA5, ITGAM, ITGB8, NPHS1, PLPP3, TJP3, VNN1
RELA unchanged	IL1B upregulated	hsa05131	Shigellosis	14	2.4822	0.0236468	AKT3, C3, CCL5, CD44, CSF2, CXCL8, EGFR, ITGA5, NFKB1, NFKBIA, RAC1, RBCK1, RIPK2, TNIP1
RELA unchanged	IL1B upregulated	hsa04662	B cell receptor signaling pathway	8	3.8967	0.0240368	AKT3, FOS, NFKB1, NFKBIA, NFKBIE, RAC1, RAC2, RASGRP3
RELA unchanged	IL1B upregulated	hsa04664	Fc epsilon RI signaling pathway	7	4.49674	0.024309	AKT3, CSF2, MAP2K3, PLA2G4A, PLA2G4E, RAC1, RAC2
RELA unchanged	IL1B upregulated	hsa05166	Human T-cell leukemia virus 1 infection	13	2.57243	0.0246671	AKT3, CREB3L3, CSF2, ETS1, FOS, ICAM1, IL6, MSX2, NFKB1, NFKB2, NFKBIA, RELB, ZFP36
RELA unchanged	IL1B upregulated	hsa04658	Th1 and Th2 cell differentiation	8	3.8129	0.025566	FOS, IFNGR1, IFNGR2, NFKB1, NFKBIA, NFKBIE, STAT1, TYK2
RELA unchanged	IL1B upregulated	hsa05202	Transcriptional misregulation in cancer	12	2.68636	0.0259759	BIRC3, CEBPB, CSF2, CXCL8, IL6, ITGAM, MYCN, NFKB1, NFKBIZ, NGFR, REL, TRAF1
RELA unchanged	IL1B upregulated	GO:0032496	response to lipopolysaccharide	10	4.31947	0.0271201	CEBPB, FOS, FOSL2, GCH1, LBP, NFKB2, PTGS2, SLPI, SOD2, TRIB1
RELA unchanged	IL1B upregulated	GO:0045063	T-helper 1 cell differentiation	4	22.7754	0.0291223	IL18R1, NFKBIZ, RELB, SEMA4A
RELA unchanged	IL1B upregulated	GO:0035456	response to interferon-beta	4	22.7754	0.0291223	IFNAR2, IKBKE, PLSCR1, STAT1
RELA unchanged	IL1B upregulated	GO:0005125	cytokine activity	12	3.83546	0.0311844	CCL4, CSF2, CSF3, EBI3, GDF15, IL1A, IL32, IL6, LIF, NAMPT, TNFSF15, TNFSF18
RELA unchanged	IL1B upregulated	GO:0050728	negative regulation of inflammatory response	10	4.14783	0.0340168	CYLD, METRNL, MFHAS1, NFKB1, PPARD, SLC39A8, SOCS3, TNFAIP3, TNFAIP6, ZFP36
RELA unchanged	IL1B upregulated	hsa05231	Choline metabolism in cancer	8	3.58182	0.0340898	AKT3, EGFR, FOS, PLA2G4A, PLA2G4E, PLPP3, RAC1, RAC2
RELA unchanged	IL1B upregulated	hsa05168	Herpes simplex virus 1 infection	22	1.86453	0.0340898	AKT3, BID, BIRC3, C3, CCL2, CCL5, IFNAR2, IFNGR1, IFNGR2, IKBKE, IL6, ITGA5, NFKB1, NFKBIA, OAS3, SOCS3, STAT1, TAPBP, TICAM1, TRAF3, TYK2, ZNF641
RELA unchanged	IL1B upregulated	GO:1903003	positive regulation of protein deubiquitination	3	62.6323	0.034404	TANK, TNIP1, ZC3H12A
RELA unchanged	IL1B upregulated	GO:0051092	positive regulation of NF-kappaB transcription factor activity	9	4.62041	0.034404	CFLAR, IL18R1, IRAK2, NOD2, PSMA6, RBCK1, RIPK2, TNFSF18, TRAF1
RELA unchanged	IL1B upregulated	hsa04151	PI3K-Akt signaling pathway	17	2.08156	0.0364994	AKT3, COL4A2, CREB3L3, CSF3, DDIT4, EFNA1, EGFR, EPHA2, IFNAR2, IL6, ITGA5, ITGB8, LAMB3, NFKB1, NGFR, RAC1, TNC
RELA unchanged	IL1B upregulated	GO:0034976	response to endoplasmic reticulum stress	8	5.16555	0.0408685	BBC3, CEBPB, CREB3L3, CXCL8, MARCKS, NOD2, PPP1R15B, TRIB3
RELA unchanged	IL1B upregulated	hsa04932	Non-alcoholic fatty liver disease	10	2.82325	0.0419928	AKT3, BID, CXCL8, FOS, IL1A, IL6, NDUFV2, NFKB1, RAC1, SOCS3
RELA unchanged	IL1B upregulated	hsa04218	Cellular senescence	10	2.82325	0.0419928	AKT3, CXCL8, ETS1, IL1A, IL6, MAP2K3, NBN, NFKB1, RRAS2, ZFP36L1

## Sheet: RELA increasing
ChIP group	DEG treatment filter	Term id	Term description	Count	Fold enrichment	Benjamini	Genes
RELA increasing	I+B upregulated	GO:0006915	apoptotic process	33	3.15071	4.46641e-05	ADAMTSL4, ALOX15B, BCL2A1, BIRC2, BIRC3, CFLAR, CIDEC, DDIT4, EMP2, ERRFI1, FOXO1, GADD45A, GADD45G, GRAMD4, HRK, IRF1, NUAK2, PHLDA1, PIM3, PLSCR1, PRKCD, RHOB, SAV1, SGK1, SRGN, TLR2, TNFAIP8, TNIP2, TP73, TRAF1, VEGFA, ZC3H12A, ZFP36L1
RELA increasing	I+B upregulated	hsa04064	NF-kappa B signaling pathway	12	5.30441	0.00380569	BCL2A1, BIRC2, BIRC3, CCL4, CFLAR, CXCL3, CXCL8, GADD45A, GADD45G, NFKBIA, TRAF1, TRAF2
RELA increasing	I+B upregulated	hsa04210	Apoptosis	13	4.4366	0.00413668	BCL2A1, BIRC2, BIRC3, CFLAR, EIF2AK3, FOS, GADD45A, GADD45G, HRK, ITPR3, NFKBIA, TRAF1, TRAF2
RELA increasing	I+B upregulated	hsa04668	TNF signaling pathway	12	4.68036	0.00413668	BIRC2, BIRC3, CCL20, CFLAR, CREB3L3, CSF1, CXCL3, FOS, IRF1, NFKBIA, TRAF1, TRAF2
RELA increasing	I+B upregulated	GO:0001525	angiogenesis	17	3.81181	0.0119493	ANGPTL4, ANPEP, CLIC4, CXCL8, EDN2, EIF2AK3, FGF18, ID1, ITGA5, MFGE8, NINJ1, PRKX, RHOB, SAT1, SERPINE1, VEGFA, ZC3H12A
RELA increasing	I+B upregulated	GO:0032570	response to progesterone	7	11.1991	0.0152249	ABHD2, CD38, ERRFI1, FOS, PTGER2, TLR2, TXNIP
RELA increasing	I+B upregulated	GO:0071222	cellular response to lipopolysaccharide	14	4.18551	0.0152249	AICDA, CCL28, CSF3, CXCL3, CXCL8, IRAK2, IRAK3, IRF8, SERPINE1, TBXA2R, TNIP1, TNIP2, ZC3H12A, ZFP36
RELA increasing	I+B upregulated	GO:0006954	inflammatory response	21	2.93183	0.0152249	CCL20, CCL28, CCL4, CSF1, CXCL3, CXCL8, FOS, GGT5, IL27, IRAK2, KNG1, MMP25, NINJ1, PTGER2, SERPINA3, TBXA2R, TLR2, TNIP1, TNIP2, TXNIP, ZC3H12A
RELA increasing	I+B upregulated	GO:0043065	positive regulation of apoptotic process	18	3.25845	0.0152249	ADAMTSL4, B4GALT1, BCL2A1, FOXO1, FOXO3, GADD45A, GADD45G, HPGD, HRK, IRF8, KNG1, PHLDA1, RHOB, SAV1, TGM2, TNFAIP8, TP73, TXNIP
RELA increasing	I+B upregulated	GO:0043542	endothelial cell migration	7	10.3591	0.0156435	EDN2, PRKX, PTP4A3, S100P, STARD13, VEGFA, ZEB2
RELA increasing	I+B upregulated	hsa04978	Mineral absorption	8	6.08703	0.0205138	ATP1A1, MT1A, MT1X, MT2A, SLC26A9, SLC5A1, SLC6A19, VDR
RELA increasing	I+B upregulated	GO:0045766	positive regulation of angiogenesis	12	4.33135	0.0288721	ANGPTL4, CDH5, CXCL8, EMP2, ETS1, FGF18, NINJ1, RHOB, SERPINE1, TBXA2R, VEGFA, ZC3H12A
RELA increasing	I+B upregulated	GO:0045944	positive regulation of transcription by RNA polymerase II	40	1.90032	0.0329776	ABLIM3, ATOH8, BCL9L, CREB3L3, CSF3, ETS1, FOS, FOXO1, FOXO3, FSTL3, GLIS3, HELZ2, IRF1, IRF8, KDM6B, KLF4, KLF6, KLF7, LPIN2, MICAL2, NFE2L1, NFKBIA, NOS1, PER1, PLAGL2, PLSCR1, POU5F1, PPARGC1B, STAT5A, TBX3, TFCP2L1, TFEB, TLR2, TNIP1, TNIP2, TP73, VDR, VEGFA, ZC3H12A, ZEB2
RELA increasing	I+B upregulated	GO:0032496	response to lipopolysaccharide	11	4.49066	0.0361802	ABCC8, AKAP12, C2, FOS, HPGD, IRAK3, NOS1, PTGER2, REN, TLR2, TRIB1
RELA increasing	I+B upregulated	GO:0007204	positive regulation of cytosolic calcium ion concentration	11	4.45991	0.0361802	ADRA1B, C1QTNF1, CCL28, CD38, CD55, ITPR3, KNG1, PTGER2, SAA1, SPINK1, TBXA2R
