# Supplementary material for: NF-κB-dependent GR cistrome redistribution recruits GR to inflammatory genes but correlates with lesser glucocorticoid-mediated repression
Source: iScience. 2025 Nov 25;28(12):114206. doi: 10.1016/j.isci.2025.114206 (PMC12756578; doi:10.1016/j.isci.2025.114206)
Supplement: Table S2B. Functional annotation analysis for GBRs and RBRs within 30 kb of A549-expressed genes: Functional annotation clustering [file mmc5.xlsx]

## Sheet: GR decreasing
ChIP group	DEG treatment filter	Cluster	Cluster enrichment score	Term id	Term description	Count	Fold enrichment	Benjamini	Genes
GR decreasing	Budesonide upregulated	Cluster 1	1.48294	GO:0033209	tumor necrosis factor-mediated signaling pathway	6	13.8686	0.0849597	BIRC3, FOXO3, KRT18, KRT8, NFKBIA, TRAF1
GR decreasing	Budesonide upregulated	Cluster 1	1.48294	hsa04210	Apoptosis	5	4.79293	1	BIRC3, CAPN2, NFKBIA, TRAF1, TUBA3E
GR decreasing	Budesonide upregulated	Cluster 1	1.48294	hsa05222	Small cell lung cancer	4	5.60721	1	BIRC3, LAMA3, NFKBIA, TRAF1
GR decreasing	Budesonide upregulated	Cluster 1	1.48294	hsa05200	Pathways in cancer	8	1.95674	1	BIRC3, FRAT2, KITLG, LAMA3, NFKBIA, PTGER2, RARA, TRAF1
GR decreasing	Budesonide upregulated	Cluster 1	1.48294	hsa04064	NF-kappa B signaling pathway	3	3.72479	1	BIRC3, NFKBIA, TRAF1
GR decreasing	Budesonide upregulated	Cluster 1	1.48294	hsa05145	Toxoplasmosis	3	3.49199	1	BIRC3, LAMA3, NFKBIA
GR decreasing	Budesonide upregulated	Cluster 1	1.48294	hsa04668	TNF signaling pathway	3	3.28658	1	BIRC3, NFKBIA, TRAF1
GR decreasing	Budesonide upregulated	Cluster 2	1.42385	GO:0005544	calcium-dependent phospholipid binding	4	9.13036	1	ANXA2, ANXA8, ANXA8L1, ESYT2
GR decreasing	Budesonide upregulated	Cluster 2	1.42385	GO:0001786	phosphatidylserine binding	4	6.97458	1	ANXA2, ANXA8, ANXA8L1, THBS1
GR decreasing	Budesonide upregulated	Cluster 2	1.42385	GO:0005509	calcium ion binding	11	1.85116	1	ALOX15B, ANXA2, ANXA8, ANXA8L1, C1R, CAPN2, CAPN8, ESYT2, PITPNM3, S100P, THBS1
GR decreasing	Budesonide upregulated	Cluster 2	1.42385	GO:0005546	phosphatidylinositol-4,5-bisphosphate binding	3	4.32905	1	ANXA2, ANXA8, ANXA8L1
GR decreasing	Budesonide upregulated	Cluster 3	1.24542	GO:0031490	chromatin DNA binding	5	7.29898	0.893404	BCL6, FOXO3, KLF4, RARA, THRA
GR decreasing	Budesonide upregulated	Cluster 3	1.24542	GO:0006366	transcription by RNA polymerase II	7	3.77533	1	BCL6, BCL9L, GTF2IRD1, KLF4, RREB1, THRA, ZBTB7B
GR decreasing	Budesonide upregulated	Cluster 3	1.24542	GO:0045944	positive regulation of transcription by RNA polymerase II	18	1.86992	1	ANXA2, ARRB1, ATOH8, BCL9L, F2RL1, FOXO3, HLF, KLF4, NFE2L1, NFKBIA, RARA, RREB1, SIX3, TFCP2L1, TFEB, THRA, ZBTB7B, ZBTB7C
GR decreasing	Budesonide upregulated	Cluster 3	1.24542	GO:0003700	DNA-binding transcription factor activity	11	2.30931	1	ATOH8, BCL6, FOXO3, GTF2IRD1, HLF, KLF4, NFE2L1, RARA, SOX13, TFEB, THRA
GR decreasing	Budesonide upregulated	Cluster 3	1.24542	GO:0000976	transcription cis-regulatory region binding	6	3.09981	1	FOXO3, KLF4, SOX13, TFEB, THRA, ZNF579
GR decreasing	Budesonide upregulated	Cluster 3	1.24542	GO:0000122	negative regulation of transcription by RNA polymerase II	13	1.75649	1	BCL6, FOXO3, GTF2IRD1, KLF4, NFE2L1, RARA, RREB1, SMAD7, SOX13, TFCP2L1, THRA, ZBTB7B, ZFP36
GR decreasing	Budesonide upregulated	Cluster 3	1.24542	GO:1990837	sequence-specific double-stranded DNA binding	9	2.01047	1	BCL6, FOXO3, HLF, KLF4, RARA, SIX3, TFCP2L1, TFEB, ZBTB7B
GR decreasing	Budesonide upregulated	Cluster 3	1.24542	GO:0000981	DNA-binding transcription factor activity, RNA polymerase II-specific	16	1.56317	1	ATOH8, BCL6, FOXO3, GTF2IRD1, HLF, KLF4, NFE2L1, RARA, SIX3, SOX13, TFCP2L1, TFEB, THRA, ZBTB7B, ZBTB7C, ZNF579
GR decreasing	Budesonide upregulated	Cluster 3	1.24542	GO:0000978	RNA polymerase II cis-regulatory region sequence-specific DNA binding	15	1.5719	1	BCL6, FOXO3, GTF2IRD1, HLF, KLF4, NFE2L1, RARA, RREB1, SIX3, SOX13, TFCP2L1, TFEB, THRA, ZBTB7B, ZBTB7C
GR decreasing	Budesonide upregulated	Cluster 3	1.24542	GO:0001228	DNA-binding transcription activator activity, RNA polymerase II-specific	8	2.02897	1	FOXO3, HLF, KLF4, NFE2L1, RREB1, SIX3, TFCP2L1, ZBTB7B
GR decreasing	Budesonide upregulated	Cluster 3	1.24542	GO:0006357	regulation of transcription by RNA polymerase II	19	1.42903	1	ANKRD1, ARRB1, FKBP5, FOXO3, HLF, KLF4, NFE2L1, RREB1, SIX3, SMAD7, SOX13, TFCP2L1, TFEB, THRA, TSC22D3, ZBTB7B, ZBTB7C, ZNF541, ZNF579
GR decreasing	Budesonide upregulated	Cluster 3	1.24542	GO:0043565	sequence-specific DNA binding	6	2.28953	1	BCL6, FOXO3, HLF, RARA, SOX13, THRA
GR decreasing	Budesonide upregulated	Cluster 3	1.24542	GO:0001227	DNA-binding transcription repressor activity, RNA polymerase II-specific	5	2.18715	1	BCL6, FOXO3, GTF2IRD1, NFE2L1, SOX13
GR decreasing	Budesonide upregulated	Cluster 3	1.24542	GO:0003677	DNA binding	12	1.11182	1	ANKRD1, BCL6, FOXO3, GTF2IRD1, HLF, KLF4, PKP2, SIX3, SOX13, TFEB, ZFAND5, ZFP36
GR decreasing	Budesonide upregulated	Cluster 4	1.22259	GO:0003700	DNA-binding transcription factor activity	11	2.30931	1	ATOH8, BCL6, FOXO3, GTF2IRD1, HLF, KLF4, NFE2L1, RARA, SOX13, TFEB, THRA
GR decreasing	Budesonide upregulated	Cluster 4	1.22259	GO:0045892	negative regulation of DNA-templated transcription	10	2.25505	1	ANKRD1, ATOH8, BCL6, KLF4, RARA, SIX3, SOX13, THRA, TOB2, ZNF541
GR decreasing	Budesonide upregulated	Cluster 4	1.22259	GO:0045893	positive regulation of DNA-templated transcription	8	1.44424	1	ANKRD1, ATOH8, FOXO3, KLF4, RARA, RREB1, TFEB, ZNF541

## Sheet: GR increasing
ChIP group	DEG treatment filter	Cluster	Cluster enrichment score	Term id	Term description	Count	Fold enrichment	Benjamini	Genes
GR increasing	I+B upregulated	Cluster 1	7.29873	hsa04620	Toll-like receptor signaling pathway	21	7.05759	5.24429e-10	CCL4, CCL4L2, CCL5, CXCL10, CXCL8, FOS, IFNAR2, IKBKE, IL1B, IL6, JAK1, LBP, MAP2K2, MAP2K3, MAP3K8, NFKB1, NFKBIA, STAT1, TICAM1, TNF, TYK2
GR increasing	I+B upregulated	Cluster 1	7.29873	hsa05164	Influenza A	25	5.29368	1.4415e-09	BID, CALCOCO2, CCL2, CCL5, CXCL10, CXCL8, ICAM1, IFNAR2, IFNGR1, IFNGR2, IKBKE, IL1A, IL1B, IL6, JAK1, MAP2K2, NFKB1, NFKBIA, OAS3, SOCS3, STAT1, TICAM1, TNF, TNFRSF10B, TYK2
GR increasing	I+B upregulated	Cluster 1	7.29873	hsa04621	NOD-like receptor signaling pathway	26	5.03935	1.4415e-09	BIRC2, BIRC3, CCL2, CCL5, CXCL1, CXCL2, CXCL3, CXCL8, GBP2, IFNAR2, IKBKE, IL1B, IL6, ITPR3, JAK1, NAMPT, NFKB1, NFKBIA, NOD2, OAS3, STAT1, TICAM1, TNF, TNFAIP3, TRAF2, TYK2
GR increasing	I+B upregulated	Cluster 1	7.29873	hsa05167	Kaposi sarcoma-associated herpesvirus infection	26	4.85938	2.85788e-09	BID, C3, CSF2, CXCL1, CXCL2, CXCL3, CXCL8, FOS, HCK, ICAM1, IFNAR2, IFNGR1, IKBKE, IL6, ITPR3, JAK1, MAP2K2, NFKB1, NFKBIA, PTGS2, RCAN1, STAT1, TICAM1, TRAF2, TYK2, ZFP36
GR increasing	I+B upregulated	Cluster 1	7.29873	hsa05417	Lipid and atherosclerosis	24	4.07025	3.7461e-07	BID, CCL2, CCL5, CXCL1, CXCL2, CXCL3, CXCL8, EIF2AK3, FOS, ICAM1, IKBKE, IL1B, IL6, LBP, MAP2K3, NCF4, NFKB1, NFKBIA, OLR1, SOD2, TICAM1, TNF, TNFRSF10B, TRAF2
GR increasing	I+B upregulated	Cluster 1	7.29873	hsa05169	Epstein-Barr virus infection	21	3.77096	7.76668e-06	BID, CXCL10, GADD45A, GADD45B, GADD45G, ICAM1, IFNAR2, IKBKE, IL6, JAK1, MAP2K3, NFKB1, NFKB2, NFKBIA, OAS3, RELB, STAT1, TNF, TNFAIP3, TRAF2, TYK2
GR increasing	I+B upregulated	Cluster 1	7.29873	hsa05162	Measles	17	4.4802	1.22745e-05	BID, EIF2AK3, FOS, IFNAR2, IKBKE, IL1A, IL1B, IL6, JAK1, NFKB1, NFKBIA, OAS3, STAT1, STAT5A, TNFAIP3, TP73, TYK2
GR increasing	I+B upregulated	Cluster 1	7.29873	hsa05160	Hepatitis C	18	4.14705	1.49021e-05	BID, CFLAR, CXCL10, EGFR, EIF2AK3, IFNAR2, IKBKE, JAK1, MAP2K2, NFKB1, NFKBIA, OAS3, SOCS3, STAT1, TICAM1, TNF, TRAF2, TYK2
GR increasing	I+B upregulated	Cluster 1	7.29873	hsa05171	Coronavirus disease - COVID-19	21	3.23226	6.74316e-05	C1S, C2, C3, CCL2, CFB, CSF2, CXCL10, CXCL8, EGFR, FOS, IFNAR2, IKBKE, IL1B, IL6, JAK1, NFKB1, NFKBIA, OAS3, STAT1, TNF, TYK2
GR increasing	I+B upregulated	Cluster 1	7.29873	hsa05161	Hepatitis B	17	3.82054	7.54402e-05	BID, CREB3L3, CXCL8, FOS, IKBKE, IL6, JAK1, MAP2K2, MAP2K3, NFKB1, NFKBIA, STAT1, STAT4, STAT5A, TICAM1, TNF, TYK2
GR increasing	I+B upregulated	Cluster 1	7.29873	hsa05168	Herpes simplex virus 1 infection	26	1.82111	0.0210955	BID, BIRC2, BIRC3, C3, CCL2, CCL5, EIF2AK3, IFNAR2, IFNGR1, IFNGR2, IKBKE, IL1B, IL6, ITGA5, JAK1, NFKB1, NFKBIA, OAS3, SOCS3, STAT1, TICAM1, TNF, TNFSF14, TRAF2, TYK2, ZNF641
GR increasing	I+B upregulated	Cluster 2	6.83787	hsa04657	IL-17 signaling pathway	20	7.71205	4.46714e-10	CCL2, CCL20, CEBPB, CSF2, CXCL1, CXCL10, CXCL2, CXCL3, CXCL5, CXCL8, FOS, IKBKE, IL1B, IL6, NFKB1, NFKBIA, PTGS2, TNF, TNFAIP3, TRAF2
GR increasing	I+B upregulated	Cluster 2	6.83787	hsa04620	Toll-like receptor signaling pathway	21	7.05759	5.24429e-10	CCL4, CCL4L2, CCL5, CXCL10, CXCL8, FOS, IFNAR2, IKBKE, IL1B, IL6, JAK1, LBP, MAP2K2, MAP2K3, MAP3K8, NFKB1, NFKBIA, STAT1, TICAM1, TNF, TYK2
GR increasing	I+B upregulated	Cluster 2	6.83787	hsa05417	Lipid and atherosclerosis	24	4.07025	3.7461e-07	BID, CCL2, CCL5, CXCL1, CXCL2, CXCL3, CXCL8, EIF2AK3, FOS, ICAM1, IKBKE, IL1B, IL6, LBP, MAP2K3, NCF4, NFKB1, NFKBIA, OLR1, SOD2, TICAM1, TNF, TNFRSF10B, TRAF2
GR increasing	I+B upregulated	Cluster 2	6.83787	hsa05134	Legionellosis	12	7.84976	3.41418e-06	C3, CXCL1, CXCL2, CXCL3, CXCL8, IL1B, IL6, ITGAM, NFKB1, NFKB2, NFKBIA, TNF
GR increasing	I+B upregulated	Cluster 2	6.83787	hsa04936	Alcoholic liver disease	17	4.32464	1.75729e-05	C2, C3, CXCL1, CXCL2, CXCL3, CXCL8, FOXO1, IKBKE, IL1B, IL6, LBP, LPIN2, MAP2K3, NFKB1, NFKBIA, TICAM1, TNF
GR increasing	I+B upregulated	Cluster 2	6.83787	hsa05163	Human cytomegalovirus infection	20	3.24179	9.83529e-05	BID, CCL2, CCL4, CCL4L2, CCL5, CREB3L3, CX3CL1, CXCL8, EGFR, IL1B, IL6, ITGAV, ITPR3, JAK1, MAP2K2, NFKB1, NFKBIA, PTGS2, TNF, TRAF2
GR increasing	I+B upregulated	Cluster 2	6.83787	hsa05146	Amoebiasis	12	4.26783	0.000690116	CSF2, CXCL1, CXCL2, CXCL3, CXCL8, IL1B, IL6, ITGAM, LAMB3, LAMC2, NFKB1, TNF
GR increasing	I+B upregulated	Cluster 2	6.83787	hsa05135	Yersinia infection	13	3.45086	0.00224337	CCL2, CXCL8, FOS, IL1B, IL6, ITGA5, MAP2K2, MAP2K3, NFKB1, NFKBIA, TICAM1, TNF, TRAF2
GR increasing	I+B upregulated	Cluster 3	6.32114	hsa05140	Leishmaniasis	14	6.49179	2.56143e-06	C3, FOS, IFNGR1, IFNGR2, IL1A, IL1B, ITGAM, JAK1, NCF4, NFKB1, NFKBIA, PTGS2, STAT1, TNF
GR increasing	I+B upregulated	Cluster 3	6.32114	hsa05152	Tuberculosis	20	4.02552	5.94357e-06	BID, C3, CEBPB, CLEC4E, CTSS, IFNGR1, IFNGR2, IL1A, IL1B, IL23A, IL6, IRAK2, ITGAM, JAK1, LBP, NFKB1, NOD2, STAT1, TNF, VDR
GR increasing	I+B upregulated	Cluster 3	6.32114	hsa05321	Inflammatory bowel disease	12	6.66041	1.49021e-05	IFNGR1, IFNGR2, IL18R1, IL1A, IL1B, IL23A, IL6, NFKB1, NOD2, STAT1, STAT4, TNF
GR increasing	I+B upregulated	Cluster 4	5.76402	hsa04061	Viral protein interaction with cytokine and cytokine receptor	20	7.32645	7.7534e-10	CCL1, CCL2, CCL20, CCL28, CCL4, CCL4L2, CCL5, CSF1, CX3CL1, CXCL1, CXCL10, CXCL2, CXCL3, CXCL5, CXCL8, IL18R1, IL6, TNF, TNFRSF10B, TNFSF14
GR increasing	I+B upregulated	Cluster 4	5.76402	GO:0008009	chemokine activity	14	13.0192	2.25921e-08	CCL1, CCL2, CCL20, CCL28, CCL4, CCL4L2, CCL5, CX3CL1, CXCL1, CXCL10, CXCL2, CXCL3, CXCL5, CXCL8
GR increasing	I+B upregulated	Cluster 4	5.76402	GO:0030593	neutrophil chemotaxis	13	10.5965	1.65554e-06	CCL28, CX3CL1, CXCL1, CXCL10, CXCL2, CXCL3, CXCL5, CXCL8, EDN2, IL1B, ITGA9, LBP, SAA1
GR increasing	I+B upregulated	Cluster 4	5.76402	GO:0070098	chemokine-mediated signaling pathway	12	8.38402	4.24018e-05	CCL1, CCL2, CCL20, CCL4, CCL5, CX3CL1, CXCL1, CXCL10, CXCL2, CXCL3, CXCL5, CXCL8
GR increasing	I+B upregulated	Cluster 4	5.76402	hsa04062	Chemokine signaling pathway	18	3.41648	0.000148124	CCL1, CCL2, CCL20, CCL28, CCL4, CCL4L2, CCL5, CX3CL1, CXCL1, CXCL10, CXCL2, CXCL3, CXCL5, CXCL8, HCK, NFKB1, NFKBIA, STAT1
GR increasing	I+B upregulated	Cluster 4	5.76402	GO:0045236	CXCR chemokine receptor binding	7	19.5288	0.000159508	CCL28, CXCL1, CXCL10, CXCL2, CXCL3, CXCL5, CXCL8
GR increasing	I+B upregulated	Cluster 4	5.76402	GO:0061844	antimicrobial humoral immune response mediated by antimicrobial peptide	13	4.70954	0.00184104	CCL1, CCL2, CCL20, CCL28, CCL4, CCL5, CX3CL1, CXCL1, CXCL10, CXCL2, CXCL3, CXCL5, CXCL8
GR increasing	I+B upregulated	Cluster 4	5.76402	GO:0006935	chemotaxis	12	4.58501	0.00465648	CCL1, CCL2, CCL20, CCL28, CCL5, CX3CL1, CXCL1, CXCL10, CXCL2, CXCL5, CXCL8, PLAU
GR increasing	I+B upregulated	Cluster 4	5.76402	GO:0048246	macrophage chemotaxis	5	14.3844	0.0182196	CCL2, CCL5, CX3CL1, EDN2, SAA1
GR increasing	I+B upregulated	Cluster 4	5.76402	GO:0048020	CCR chemokine receptor binding	6	9.81252	0.0262725	CCL1, CCL2, CCL20, CCL4, CCL5, CX3CL1
GR increasing	I+B upregulated	Cluster 4	5.76402	GO:0031640	killing of cells of another organism	9	4.73292	0.0280357	CCL1, CCL20, CCL28, CXCL1, CXCL10, CXCL2, CXCL3, CXCL8, NINJ1
GR increasing	I+B upregulated	Cluster 4	5.76402	GO:0048245	eosinophil chemotaxis	5	8.73336	0.0644119	CCL1, CCL2, CCL4, CCL5, CX3CL1

## Sheet: GR unchanged
ChIP group	DEG treatment filter	Cluster	Cluster enrichment score	Term id	Term description	Count	Fold enrichment	Benjamini	Genes
GR unchanged	Budesonide upregulated	Cluster 1	2.46445	GO:1904045	cellular response to aldosterone	4	45.3645	0.0373804	ACE, SCNN1A, SCNN1B, SGK1
GR unchanged	Budesonide upregulated	Cluster 1	2.46445	GO:0006883	intracellular sodium ion homeostasis	4	16.4962	0.285937	ATP1A1, ATP4A, SCNN1A, SCNN1B
GR unchanged	Budesonide upregulated	Cluster 1	2.46445	hsa04960	Aldosterone-regulated sodium reabsorption	5	9.33158	0.32805	ATP1A1, HSD11B2, SCNN1A, SCNN1B, SGK1
GR unchanged	Budesonide upregulated	Cluster 1	2.46445	GO:0008217	regulation of blood pressure	5	5.81596	0.684092	ACE, ATP1A1, SCNN1A, SCNN1B, SGK1
GR unchanged	Budesonide upregulated	Cluster 1	2.46445	GO:0006814	sodium ion transport	3	3.62916	1	ATP1A1, SCNN1B, SGK1
GR unchanged	Budesonide upregulated	Cluster 2	1.92436	GO:0019229	regulation of vasoconstriction	4	18.1458	0.285937	ACE, EDN2, EDN3, PER2
GR unchanged	Budesonide upregulated	Cluster 2	1.92436	hsa04924	Renin secretion	4	4.1113	0.771464	ACE, EDN2, EDN3, PLCB4
GR unchanged	Budesonide upregulated	Cluster 2	1.92436	GO:0042310	vasoconstriction	3	14.3256	0.853667	ACE, EDN2, EDN3
GR unchanged	Budesonide upregulated	Cluster 3	1.40536	hsa05218	Melanoma	5	4.85753	0.771464	CDKN1A, EGFR, FGF18, GADD45A, PDGFC
GR unchanged	Budesonide upregulated	Cluster 3	1.40536	hsa05215	Prostate cancer	4	2.89469	0.789174	CDKN1A, EGFR, NFKBIA, PDGFC
GR unchanged	Budesonide upregulated	Cluster 3	1.40536	GO:0048146	positive regulation of fibroblast proliferation	4	6.84747	0.926344	CDKN1A, EGFR, FOSL2, PDGFC
GR unchanged	Budesonide upregulated	Cluster 4	1.24975	hsa04713	Circadian entrainment	4	2.92454	0.789174	FOS, PER1, PER2, PLCB4
GR unchanged	Budesonide upregulated	Cluster 4	1.24975	GO:0003407	neural retina development	3	14.3256	0.853667	FOS, PER1, PER2
GR unchanged	Budesonide upregulated	Cluster 4	1.24975	GO:0000976	transcription cis-regulatory region binding	7	2.47016	1	CIART, FOS, FOXO3, PER1, PER2, POU5F1, TFEB

## Sheet: RELA decreasing
ChIP group	DEG treatment filter	Cluster	Cluster enrichment score	Term id	Term description	Count	Fold enrichment	Benjamini	Genes
RELA decreasing	IL1B upregulated	Cluster 1	8.58324	hsa04668	TNF signaling pathway	19	10.0384	7.15123e-11	ADAM17, BCL3, BIRC2, CCL20, CCL5, CSF1, CSF2, CXCL2, CXCL5, ICAM1, IL1B, IRF1, LIF, MAP2K3, MAP3K8, PTGS2, SOCS3, TNF, TNFAIP3
RELA decreasing	IL1B upregulated	Cluster 1	8.58324	hsa05323	Rheumatoid arthritis	13	8.60358	1.6171e-06	CCL20, CCL5, CSF1, CSF2, CXCL2, CXCL5, CXCL8, ICAM1, IL1A, IL1B, IL23A, MMP1, TNF
RELA decreasing	IL1B upregulated	Cluster 1	8.58324	hsa04657	IL-17 signaling pathway	11	7.27996	9.0863e-05	CCL20, CSF2, CXCL2, CXCL5, CXCL8, IL1B, MAPK6, MMP1, PTGS2, TNF, TNFAIP3
RELA decreasing	IL1B upregulated	Cluster 2	7.66873	hsa04060	Cytokine-cytokine receptor interaction	26	5.48551	5.92739e-10	BMP6, CCL1, CCL20, CCL4L2, CCL5, CSF1, CSF2, CXCL2, CXCL5, CXCL8, GDF15, IFNAR2, IFNGR2, IL1A, IL1B, IL23A, IL7, IL7R, LIF, LIFR, OSMR, RELT, TNF, TNFRSF10B, TNFSF14, TNFSF15
RELA decreasing	IL1B upregulated	Cluster 2	7.66873	GO:0006955	immune response	23	3.63868	0.0001486	BDKRB1, BMP6, CCL20, CCL4L2, CCL5, CSF2, CXCL5, CXCL8, ETS1, GBP2, GEM, IL1A, IL1B, IL7, IL7R, ITGB8, LIF, PGLYRP2, SECTM1, SMAD3, TNF, TNFSF14, TNFSF15
RELA decreasing	IL1B upregulated	Cluster 2	7.66873	GO:0005125	cytokine activity	13	5.4416	0.00274892	BMP6, CSF1, CSF2, GDF15, IL1A, IL1B, IL23A, IL7, LIF, SECTM1, TNF, TNFSF14, TNFSF15
RELA decreasing	IL1B upregulated	Cluster 3	3.81478	hsa04010	MAPK signaling pathway	21	4.40106	2.09554e-06	CSF1, DUSP1, DUSP10, DUSP16, DUSP5, EFNA3, EFNA5, EGFR, EREG, FGF18, IL1A, IL1B, MAP2K2, MAP2K3, MAP3K8, NR4A1, PLA2G4A, RAC1, RASA2, RELB, TNF
RELA decreasing	IL1B upregulated	Cluster 3	3.81478	hsa04014	Ras signaling pathway	11	2.90586	0.0392181	CSF1, EFNA3, EFNA5, EGFR, ETS1, FGF18, GNG4, MAP2K2, PLA2G4A, RAC1, RASA2
RELA decreasing	IL1B upregulated	Cluster 3	3.81478	hsa04015	Rap1 signaling pathway	9	2.66911	0.117744	CSF1, EFNA3, EFNA5, EGFR, FGF18, ITGAM, MAP2K2, MAP2K3, RAC1
RELA decreasing	IL1B upregulated	Cluster 4	3.11766	hsa05323	Rheumatoid arthritis	13	8.60358	1.6171e-06	CCL20, CCL5, CSF1, CSF2, CXCL2, CXCL5, CXCL8, ICAM1, IL1A, IL1B, IL23A, MMP1, TNF
RELA decreasing	IL1B upregulated	Cluster 4	3.11766	hsa04061	Viral protein interaction with cytokine and cytokine receptor	11	6.91596	0.000124764	CCL1, CCL20, CCL4L2, CCL5, CSF1, CXCL2, CXCL5, CXCL8, TNF, TNFRSF10B, TNFSF14
RELA decreasing	IL1B upregulated	Cluster 4	3.11766	GO:0008009	chemokine activity	7	11.0309	0.0102685	CCL1, CCL20, CCL4L2, CCL5, CXCL2, CXCL5, CXCL8
RELA decreasing	IL1B upregulated	Cluster 4	3.11766	GO:0006935	chemotaxis	9	5.88443	0.0157404	CCL1, CCL20, CCL5, CXCL2, CXCL5, CXCL8, PLAU, PLAUR, RAC1
RELA decreasing	IL1B upregulated	Cluster 4	3.11766	hsa04062	Chemokine signaling pathway	10	3.25763	0.0361833	CCL1, CCL20, CCL4L2, CCL5, CXCL2, CXCL5, CXCL8, GNG4, HCK, RAC1
RELA decreasing	IL1B upregulated	Cluster 4	3.11766	GO:0070098	chemokine-mediated signaling pathway	6	7.1734	0.087367	CCL1, CCL20, CCL5, CXCL2, CXCL5, CXCL8
RELA decreasing	IL1B upregulated	Cluster 4	3.11766	GO:0061844	antimicrobial humoral immune response mediated by antimicrobial peptide	6	3.71954	0.477355	CCL1, CCL20, CCL5, CXCL2, CXCL5, CXCL8
RELA decreasing	IL1B upregulated	Cluster 4	3.11766	GO:0031640	killing of cells of another organism	5	4.49944	0.49377	CCL1, CCL20, CXCL2, CXCL8, NINJ1
RELA decreasing	IL1B upregulated	Cluster 4	3.11766	GO:0030593	neutrophil chemotaxis	4	5.57931	0.577768	CXCL2, CXCL5, CXCL8, IL1B
RELA decreasing	IL1B upregulated	Cluster 4	3.11766	GO:0045236	CXCR chemokine receptor binding	3	14.1826	0.716876	CXCL2, CXCL5, CXCL8
RELA decreasing	IL1B upregulated	Cluster 4	3.11766	GO:0048020	CCR chemokine receptor binding	3	8.31395	0.947279	CCL1, CCL20, CCL5

## Sheet: RELA increasing
ChIP group	DEG treatment filter	Cluster	Cluster enrichment score	Term id	Term description	Count	Fold enrichment	Benjamini	Genes
RELA increasing	I+B upregulated	Cluster 1	2.91481	hsa04064	NF-kappa B signaling pathway	12	5.30441	0.00380569	BCL2A1, BIRC2, BIRC3, CCL4, CFLAR, CXCL3, CXCL8, GADD45A, GADD45G, NFKBIA, TRAF1, TRAF2
RELA increasing	I+B upregulated	Cluster 1	2.91481	hsa04210	Apoptosis	13	4.4366	0.00413668	BCL2A1, BIRC2, BIRC3, CFLAR, EIF2AK3, FOS, GADD45A, GADD45G, HRK, ITPR3, NFKBIA, TRAF1, TRAF2
RELA increasing	I+B upregulated	Cluster 1	2.91481	hsa04668	TNF signaling pathway	12	4.68036	0.00413668	BIRC2, BIRC3, CCL20, CFLAR, CREB3L3, CSF1, CXCL3, FOS, IRF1, NFKBIA, TRAF1, TRAF2
RELA increasing	I+B upregulated	Cluster 1	2.91481	GO:0033209	tumor necrosis factor-mediated signaling pathway	6	6.34233	0.276287	BIRC2, BIRC3, FOXO3, NFKBIA, TRAF1, TRAF2
RELA increasing	I+B upregulated	Cluster 1	2.91481	hsa05222	Small cell lung cancer	7	3.4935	0.281225	BIRC2, BIRC3, GADD45A, GADD45G, NFKBIA, TRAF1, TRAF2
RELA increasing	I+B upregulated	Cluster 1	2.91481	hsa05202	Transcriptional misregulation in cancer	10	2.34412	0.311935	BCL2A1, BIRC2, BIRC3, CXCL8, FOXO1, GADD45A, GADD45G, HPGD, PER2, TRAF1
RELA increasing	I+B upregulated	Cluster 1	2.91481	GO:0038061	non-canonical NF-kappaB signal transduction	4	10.7627	0.420465	BIRC2, BIRC3, NFKBIA, TRAF2
RELA increasing	I+B upregulated	Cluster 1	2.91481	GO:0007249	canonical NF-kappaB signal transduction	4	5.26179	0.84844	BIRC2, BIRC3, IRAK2, NFKBIA
RELA increasing	I+B upregulated	Cluster 2	1.9375	GO:0005546	phosphatidylinositol-4,5-bisphosphate binding	7	4.61335	0.634073	ANXA8, ANXA8L1, JPH2, MYO1G, PLA2G4E, RAB35, SYT7
RELA increasing	I+B upregulated	Cluster 2	1.9375	GO:0005547	phosphatidylinositol-3,4,5-trisphosphate binding	5	6.82587	0.634073	ANXA8, ANXA8L1, JPH2, MYO1G, PLA2G4E
RELA increasing	I+B upregulated	Cluster 2	1.9375	GO:0043325	phosphatidylinositol-3,4-bisphosphate binding	4	7.64498	0.667602	ANXA8, ANXA8L1, MYO1G, PLA2G4E
RELA increasing	I+B upregulated	Cluster 2	1.9375	GO:0005544	calcium-dependent phospholipid binding	5	5.21248	0.667602	ANXA8, ANXA8L1, CPNE4, PLA2G4E, SYT7
RELA increasing	I+B upregulated	Cluster 2	1.9375	GO:0001786	phosphatidylserine binding	5	3.98176	1	ANXA8, ANXA8L1, JPH2, MFGE8, SYT7
RELA increasing	I+B upregulated	Cluster 3	1.89617	hsa04978	Mineral absorption	8	6.08703	0.0205138	ATP1A1, MT1A, MT1X, MT2A, SLC26A9, SLC5A1, SLC6A19, VDR
RELA increasing	I+B upregulated	Cluster 3	1.89617	GO:0045926	negative regulation of growth	4	13.1545	0.295225	ALOX15B, MT1A, MT1X, MT2A
RELA increasing	I+B upregulated	Cluster 3	1.89617	GO:0071276	cellular response to cadmium ion	4	6.76516	0.757998	FOS, MT1A, MT1X, MT2A
RELA increasing	I+B upregulated	Cluster 3	1.89617	GO:0006882	intracellular zinc ion homeostasis	4	6.57724	0.757998	MT1A, MT1X, MT2A, SLC39A14
RELA increasing	I+B upregulated	Cluster 3	1.89617	GO:0010273	detoxification of copper ion	3	11.0991	0.799981	MT1A, MT1X, MT2A
RELA increasing	I+B upregulated	Cluster 3	1.89617	GO:0071294	cellular response to zinc ion	3	7.39939	0.982806	MT1A, MT1X, MT2A
RELA increasing	I+B upregulated	Cluster 3	1.89617	GO:0071280	cellular response to copper ion	3	7.10341	0.982806	MT1A, MT1X, MT2A
RELA increasing	I+B upregulated	Cluster 4	1.76896	GO:0045944	positive regulation of transcription by RNA polymerase II	40	1.90032	0.0329776	ABLIM3, ATOH8, BCL9L, CREB3L3, CSF3, ETS1, FOS, FOXO1, FOXO3, FSTL3, GLIS3, HELZ2, IRF1, IRF8, KDM6B, KLF4, KLF6, KLF7, LPIN2, MICAL2, NFE2L1, NFKBIA, NOS1, PER1, PLAGL2, PLSCR1, POU5F1, PPARGC1B, STAT5A, TBX3, TFCP2L1, TFEB, TLR2, TNIP1, TNIP2, TP73, VDR, VEGFA, ZC3H12A, ZEB2
RELA increasing	I+B upregulated	Cluster 4	1.76896	GO:0000976	transcription cis-regulatory region binding	12	2.83147	0.634073	CREB3L3, ETS1, FOS, FOXO3, IRF1, IRF8, KLF4, PER1, PER2, POU5F1, TFEB, TP73
RELA increasing	I+B upregulated	Cluster 4	1.76896	GO:0003700	DNA-binding transcription factor activity	21	2.01352	0.634073	ATOH8, BATF3, ETS1, FOS, FOXN2, FOXO1, FOXO3, GTF2IRD1, IRF1, IRF8, KLF4, KLF9, NFE2L1, PBX4, PLAGL2, POU5F1, STAT5A, TFEB, TP73, VDR, ZEB2
RELA increasing	I+B upregulated	Cluster 4	1.76896	GO:0001227	DNA-binding transcription repressor activity, RNA polymerase II-specific	13	2.59716	0.634073	BATF3, FOXO1, FOXO3, FOXQ1, GLIS3, GTF2IRD1, IRF8, JPH2, MXD1, NFE2L1, POU5F1, TBX3, ZEB2
RELA increasing	I+B upregulated	Cluster 4	1.76896	GO:0000122	negative regulation of transcription by RNA polymerase II	26	1.60655	0.757998	BATF3, FOXO1, FOXO3, FOXQ1, GADD45A, GLIS3, GTF2IRD1, ID1, IRF8, JPH2, KLF4, KLF7, MAGEC1, MXD1, NFE2L1, PER1, PER2, POU5F1, TBX3, TFCP2L1, TRIM29, TXNIP, VDR, VEGFA, ZEB2, ZFP36
RELA increasing	I+B upregulated	Cluster 4	1.76896	GO:0001228	DNA-binding transcription activator activity, RNA polymerase II-specific	16	1.85333	1	CREB3L3, ETS1, FOS, FOXO1, FOXO3, GLIS3, IRF1, KLF4, KLF6, KLF7, NFE2L1, PLAGL2, PLSCR1, TBX3, TFCP2L1, TP73
RELA increasing	I+B upregulated	Cluster 4	1.76896	GO:0000978	RNA polymerase II cis-regulatory region sequence-specific DNA binding	28	1.3401	1	BATF3, CREB3L3, ETS1, FOS, FOXO1, FOXO3, FOXQ1, GLIS3, GTF2IRD1, IRF1, IRF8, KDM6B, KLF4, KLF6, KLF7, KLF9, MXD1, NFE2L1, PBX4, PER1, POU5F1, STAT5A, TBX3, TFCP2L1, TFEB, TP73, VDR, ZEB2
RELA increasing	I+B upregulated	Cluster 4	1.76896	GO:0006357	regulation of transcription by RNA polymerase II	37	1.27264	1	BATF3, CREB3L3, DUSP1, ETS1, FKBP5, FOS, FOXN2, FOXO1, FOXO3, FOXQ1, FSTL3, GLIS3, IRF1, IRF8, KDM2A, KDM7A, KLF4, KLF6, KLF7, KLF9, MXD1, NFE2L1, PBX4, PDLIM1, PLAGL2, POU5F1, STAT5A, TBX3, TFCP2L1, TFEB, TNIP1, TNIP2, TP73, TSC22D3, VEGFA, ZEB2, ZNF541
RELA increasing	I+B upregulated	Cluster 4	1.76896	GO:0000981	DNA-binding transcription factor activity, RNA polymerase II-specific	29	1.29399	1	ATOH8, BATF3, CREB3L3, ETS1, FOS, FOXN2, FOXO1, FOXO3, FOXQ1, GLIS3, GTF2IRD1, IRF1, IRF8, KLF4, KLF6, KLF7, KLF9, MXD1, NFE2L1, PBX4, PLAGL2, POU5F1, STAT5A, TBX3, TFCP2L1, TFEB, TP73, VDR, ZEB2
RELA increasing	I+B upregulated	Cluster 4	1.76896	GO:1990837	sequence-specific double-stranded DNA binding	13	1.32631	1	BATF3, ETS1, FOS, FOXN2, FOXO3, FOXQ1, IRF8, KLF4, KLF6, POU5F1, TBX3, TFCP2L1, TFEB

## Sheet: RELA unchanged
ChIP group	DEG treatment filter	Cluster	Cluster enrichment score	Term id	Term description	Count	Fold enrichment	Benjamini	Genes
RELA unchanged	IL1B upregulated	Cluster 1	6.90551	hsa04060	Cytokine-cytokine receptor interaction	30	4.46225	9.98477e-10	CCL2, CCL20, CCL28, CCL4, CCL5, CSF2, CSF2RA, CSF3, CX3CL1, CXCL1, CXCL10, CXCL2, CXCL3, CXCL5, CXCL8, EBI3, GDF15, IFNAR2, IFNGR1, IFNGR2, IL18R1, IL1A, IL32, IL6, LIF, NGFR, TNFRSF10A, TNFRSF9, TNFSF15, TNFSF18
RELA unchanged	IL1B upregulated	Cluster 1	6.90551	GO:0008009	chemokine activity	12	14.4394	3.20204e-07	CCL2, CCL20, CCL28, CCL4, CCL5, CX3CL1, CXCL1, CXCL10, CXCL2, CXCL3, CXCL5, CXCL8
RELA unchanged	IL1B upregulated	Cluster 1	6.90551	hsa04061	Viral protein interaction with cytokine and cytokine receptor	15	6.64875	1.08559e-06	CCL2, CCL20, CCL28, CCL4, CCL5, CX3CL1, CXCL1, CXCL10, CXCL2, CXCL3, CXCL5, CXCL8, IL18R1, IL6, TNFRSF10A
RELA unchanged	IL1B upregulated	Cluster 1	6.90551	hsa05323	Rheumatoid arthritis	14	6.53211	3.47152e-06	ATP6V1C2, CCL2, CCL20, CCL5, CSF2, CXCL1, CXCL2, CXCL3, CXCL5, CXCL8, FOS, ICAM1, IL1A, IL6
RELA unchanged	IL1B upregulated	Cluster 1	6.90551	GO:0030593	neutrophil chemotaxis	11	11.4826	1.07415e-05	CCL28, CX3CL1, CXCL1, CXCL10, CXCL2, CXCL3, CXCL5, CXCL8, EDN2, LBP, PDE4B
RELA unchanged	IL1B upregulated	Cluster 1	6.90551	hsa04062	Chemokine signaling pathway	18	4.13394	2.12159e-05	AKT3, CCL2, CCL20, CCL28, CCL4, CCL5, CX3CL1, CXCL1, CXCL10, CXCL2, CXCL3, CXCL5, CXCL8, NFKB1, NFKBIA, RAC1, RAC2, STAT1
RELA unchanged	IL1B upregulated	Cluster 1	6.90551	GO:0045236	CXCR chemokine receptor binding	7	25.2689	4.27362e-05	CCL28, CXCL1, CXCL10, CXCL2, CXCL3, CXCL5, CXCL8
RELA unchanged	IL1B upregulated	Cluster 1	6.90551	GO:0070098	chemokine-mediated signaling pathway	11	9.84221	4.29739e-05	CCL2, CCL20, CCL4, CCL5, CX3CL1, CXCL1, CXCL10, CXCL2, CXCL3, CXCL5, CXCL8
RELA unchanged	IL1B upregulated	Cluster 1	6.90551	GO:0061844	antimicrobial humoral immune response mediated by antimicrobial peptide	13	6.03125	0.000275103	CCL2, CCL20, CCL28, CCL4, CCL5, CX3CL1, CXCL1, CXCL10, CXCL2, CXCL3, CXCL5, CXCL8, KRT6A
RELA unchanged	IL1B upregulated	Cluster 1	6.90551	GO:0006935	chemotaxis	12	5.87177	0.000851635	CCL2, CCL20, CCL28, CCL5, CX3CL1, CXCL1, CXCL10, CXCL2, CXCL5, CXCL8, RAC1, RAC2
RELA unchanged	IL1B upregulated	Cluster 1	6.90551	GO:0031640	killing of cells of another organism	9	6.06119	0.00803216	CCL20, CCL28, CXCL1, CXCL10, CXCL2, CXCL3, CXCL8, KRT6A, NINJ1
RELA unchanged	IL1B upregulated	Cluster 2	6.88894	hsa04621	NOD-like receptor signaling pathway	26	6.09762	5.17325e-11	BIRC3, CCL2, CCL5, CXCL1, CXCL2, CXCL3, CXCL8, CYBA, GABARAPL1, IFNAR2, IKBKE, IL6, NAMPT, NFKB1, NFKBIA, NOD2, OAS3, PANX1, RBCK1, RIPK2, STAT1, TANK, TICAM1, TNFAIP3, TRAF3, TYK2
RELA unchanged	IL1B upregulated	Cluster 2	6.88894	hsa05167	Kaposi sarcoma-associated herpesvirus infection	24	5.42755	2.86622e-09	AKT3, BID, C3, CSF2, CXCL1, CXCL2, CXCL3, CXCL8, FOS, ICAM1, IFNAR2, IFNGR1, IKBKE, IL6, NFKB1, NFKBIA, PTGS2, RAC1, RCAN1, STAT1, TICAM1, TRAF3, TYK2, ZFP36
RELA unchanged	IL1B upregulated	Cluster 2	6.88894	hsa05164	Influenza A	22	5.63671	8.84673e-09	AKT3, BID, CCL2, CCL5, CXCL10, CXCL8, ICAM1, IFNAR2, IFNGR1, IFNGR2, IKBKE, IL1A, IL6, NFKB1, NFKBIA, OAS3, SOCS3, STAT1, TICAM1, TNFRSF10A, TRAF3, TYK2
RELA unchanged	IL1B upregulated	Cluster 2	6.88894	hsa04620	Toll-like receptor signaling pathway	18	7.31972	8.84673e-09	AKT3, CCL4, CCL5, CXCL10, CXCL8, FOS, IFNAR2, IKBKE, IL6, LBP, MAP2K3, NFKB1, NFKBIA, RAC1, STAT1, TICAM1, TRAF3, TYK2
RELA unchanged	IL1B upregulated	Cluster 2	6.88894	hsa05417	Lipid and atherosclerosis	24	4.925	1.37482e-08	AKT3, BID, CCL2, CCL5, CXCL1, CXCL2, CXCL3, CXCL8, CYBA, CYP2B6, FOS, ICAM1, IKBKE, IL6, LBP, MAP2K3, NFKB1, NFKBIA, RAC1, SOD2, TANK, TICAM1, TNFRSF10A, TRAF3
RELA unchanged	IL1B upregulated	Cluster 2	6.88894	hsa05169	Epstein-Barr virus infection	21	4.56287	7.57006e-07	AKT3, BID, CD44, CXCL10, ICAM1, IFNAR2, IKBKE, IL6, MAP2K3, NFKB1, NFKB2, NFKBIA, NFKBIE, OAS3, RAC1, RELB, STAT1, TAPBP, TNFAIP3, TRAF3, TYK2
RELA unchanged	IL1B upregulated	Cluster 2	6.88894	hsa05162	Measles	15	4.78327	3.67047e-05	AKT3, BBC3, BID, FOS, IFNAR2, IKBKE, IL1A, IL6, NFKB1, NFKBIA, OAS3, STAT1, TNFAIP3, TRAF3, TYK2
RELA unchanged	IL1B upregulated	Cluster 2	6.88894	hsa05171	Coronavirus disease - COVID-19	19	3.53855	7.9715e-05	C1S, C3, CCL2, CFB, CSF2, CSF3, CXCL10, CXCL8, EGFR, FOS, IFNAR2, IKBKE, IL6, NFKB1, NFKBIA, OAS3, STAT1, TRAF3, TYK2
RELA unchanged	IL1B upregulated	Cluster 2	6.88894	hsa05160	Hepatitis C	15	4.1816	0.00014787	AKT3, BID, CFLAR, CXCL10, EGFR, IFNAR2, IKBKE, NFKB1, NFKBIA, OAS3, SOCS3, STAT1, TICAM1, TRAF3, TYK2
RELA unchanged	IL1B upregulated	Cluster 2	6.88894	hsa05161	Hepatitis B	15	4.07899	0.000188569	AKT3, BID, CASP10, CREB3L3, CXCL8, FOS, IKBKE, IL6, MAP2K3, NFKB1, NFKBIA, STAT1, TICAM1, TRAF3, TYK2
RELA unchanged	IL1B upregulated	Cluster 2	6.88894	hsa04936	Alcoholic liver disease	14	4.30938	0.000214903	AKT3, C3, CXCL1, CXCL2, CXCL3, CXCL8, IKBKE, IL6, LBP, MAP2K3, NFKB1, NFKBIA, TICAM1, TRAF3
RELA unchanged	IL1B upregulated	Cluster 2	6.88894	hsa05135	Yersinia infection	12	3.85435	0.001965	AKT3, CCL2, CXCL8, FOS, IL6, ITGA5, MAP2K3, NFKB1, NFKBIA, RAC1, RAC2, TICAM1
RELA unchanged	IL1B upregulated	Cluster 2	6.88894	hsa05168	Herpes simplex virus 1 infection	22	1.86453	0.0340898	AKT3, BID, BIRC3, C3, CCL2, CCL5, IFNAR2, IFNGR1, IFNGR2, IKBKE, IL6, ITGA5, NFKB1, NFKBIA, OAS3, SOCS3, STAT1, TAPBP, TICAM1, TRAF3, TYK2, ZNF641
RELA unchanged	IL1B upregulated	Cluster 3	4.80103	GO:0007249	canonical NF-kappaB signal transduction	10	13.9183	1.07415e-05	BCL3, BIRC3, IRAK2, NFKB1, NFKB2, NFKBIA, REL, RELB, RIPK2, TANK
RELA unchanged	IL1B upregulated	Cluster 3	4.80103	GO:0038061	non-canonical NF-kappaB signal transduction	6	17.0815	0.00228856	BIRC3, NFKB1, NFKB2, NFKBIA, REL, RELB
RELA unchanged	IL1B upregulated	Cluster 3	4.80103	GO:0034097	response to cytokine	5	6.80785	0.170348	NFKB1, NFKB2, REL, RELB, STAT1
RELA unchanged	IL1B upregulated	Cluster 4	3.90635	hsa04380	Osteoclast differentiation	17	5.26941	2.62456e-06	AKT3, CYBA, CYLD, FOS, FOSL2, IFNAR2, IFNGR1, IFNGR2, IL1A, NFKB1, NFKB2, NFKBIA, RAC1, RELB, SOCS3, STAT1, TYK2
RELA unchanged	IL1B upregulated	Cluster 4	3.90635	hsa05140	Leishmaniasis	11	6.17184	0.000119002	C3, CYBA, FOS, IFNGR1, IFNGR2, IL1A, ITGAM, NFKB1, NFKBIA, PTGS2, STAT1
RELA unchanged	IL1B upregulated	Cluster 4	3.90635	hsa05235	PD-L1 expression and PD-1 checkpoint pathway in cancer	11	5.4175	0.00031331	AKT3, EGFR, FOS, IFNGR1, IFNGR2, MAP2K3, NFKB1, NFKBIA, NFKBIE, STAT1, TICAM1
RELA unchanged	IL1B upregulated	Cluster 4	3.90635	GO:0060333	type II interferon-mediated signaling pathway	5	24.0893	0.00359218	IFNGR1, IFNGR2, IRF1, STAT1, TYK2
RELA unchanged	IL1B upregulated	Cluster 4	3.90635	hsa04659	Th17 cell differentiation	10	4.06651	0.00486955	EBI3, FOS, IFNGR1, IFNGR2, IL6, NFKB1, NFKBIA, NFKBIE, STAT1, TYK2
RELA unchanged	IL1B upregulated	Cluster 4	3.90635	hsa05145	Toxoplasmosis	10	3.95759	0.00578928	AKT3, BIRC3, IFNGR1, IFNGR2, LAMB3, MAP2K3, NFKB1, NFKBIA, STAT1, TYK2
RELA unchanged	IL1B upregulated	Cluster 4	3.90635	hsa04658	Th1 and Th2 cell differentiation	8	3.8129	0.025566	FOS, IFNGR1, IFNGR2, NFKB1, NFKBIA, NFKBIE, STAT1, TYK2
RELA unchanged	IL1B upregulated	Cluster 4	3.90635	GO:0038196	type III interferon-mediated signaling pathway	3	17.0815	0.249896	IFNGR1, IFNGR2, TYK2
